# Supplementary material for: Genome-wide methylation analysis reveals differentially methylated loci that are associated with an age-dependent increase in bovine fibroblast response to LPS
Source: BMC Genomics. 2017 May 25;18:405. doi: 10.1186/s12864-017-3796-1 (PMC5445414; doi:10.1186/s12864-017-3796-1)
Supplement: Supplementary file 1 — Hyper-methylated genes in 5-month cultures. Table S1. Hyper-methylated promoter regions. Table S2. Hyper-methylated exon regions. Table S3. Hyper-methylated intron regions. (XLSX 209 kb) [file 12864_2017_3796_MOESM1_ESM.xlsx]

## Sheet: Sheet1
chrom	chromstart	chromend	strand	promoter	cgi	meth diff	pvalue
chr6	37959290	37959291	-	ABCG2	Y	0.16	0.04847
chr3	92309010	92309011	-	ACOT11		0.34	0.01855
chr3	92309028	92309029	-	ACOT11		0.29	0.006622
chr22	43379568	43379569	-	ACOX2	Y	0.23	0.01025
chr22	43379577	43379578	-	ACOX2	Y	0.26	0.006483
chr22	43379630	43379631	+	ACOX2	Y	0.27	0.04307
chr22	43379654	43379655	+	ACOX2	Y	0.43	0.01089
chr7	18409043	18409044	+	ADAMTS10		0.23	0.007891
chr7	18409044	18409045	-	ADAMTS10		0.37	0.01461
chr18	4704481	4704482	+	ADAMTS18	Y	0.27	0.01581
chr18	4704482	4704483	-	ADAMTS18	Y	0.44	0.009441
chr18	4704507	4704508	-	ADAMTS18	Y	0.69	0.002264
chr18	4704530	4704531	+	ADAMTS18	Y	0.31	0.04192
chr18	4704539	4704540	+	ADAMTS18	Y	0.38	0.03222
chr18	4704540	4704541	-	ADAMTS18	Y	0.34	0.006178
chr6	89461261	89461262	-	ADAMTS3		0.13	0.0461
chr1	8812643	8812644	+	ADAMTS5	Y	0.17	0.01162
chr1	8812724	8812725	-	ADAMTS5		0.16	0.03667
chr16	30656092	30656093	-	ADCK3	Y	0.1	0.04421
chr5	119998221	119998222	-	ADM2	Y	0.26	0.0001645
chr19	34106896	34106897	+	ADORA2B		0.23	0.02409
chr19	34106940	34106941	-	ADORA2B		0.17	0.01421
chr7	21976127	21976128	+	AES		0.2	0.004091
chrX	31424709	31424710	-	AFF2	Y	0.12	0.01741
chrX	31424719	31424720	-	AFF2	Y	0.16	0.02049
chr1	81209030	81209031	-	AHSG		0.19	0.008391
chr16	49913627	49913628	-	AJAP1	Y	0.13	0.02273
chr21	62896139	62896140	-	AK7		0.16	0.01016
chr9	63126875	63126876	+	AKIRIN2		0.13	0.04737
chr3	33469790	33469791	-	ALX3	Y	0.18	0.008678
chr15	75186485	75186486	-	ALX4	Y	0.1	0.02607
chr3	34055158	34055159	-	AMIGO1		0.13	0.03245
chr27	4480345	4480346	-	ANGPT2		0.17	0.0104
chr20	62819975	62819976	-	ANKRD33B	Y	0.1	0.03224
chr21	21636148	21636149	-	ANPEP		0.1	0.01962
chrX	13565467	13565468	-	APLN	Y	0.13	0.02041
chr10	4788013	4788014	-	AQPEP	Y	0.36	0.01308
chr10	4788384	4788385	+	AQPEP		0.17	0.04614
chr10	4789750	4789751	-	AQPEP	Y	0.11	0.0334
chr25	306210	306211	-	ARHGDIG	Y	0.14	0.006607
chr8	60251013	60251014	-	ARHGEF39	Y	0.21	0.0008769
chr21	70270506	70270507	+	ASPG		0.36	0.0352
chr19	51512107	51512108	+	ASPSCR1		0.2	0.03361
chr23	27057031	27057032	+	ATF6B		0.15	0.03302
chr29	43716249	43716250	+	ATG2A		0.18	0.02632
chr29	43716250	43716251	-	ATG2A		0.21	0.03093
chr29	43716281	43716282	+	ATG2A		0.27	0.04611
chr6	108853287	108853288	+	ATP5I	Y	0.12	0.01322
chr14	78964402	78964403	+	ATP6V0D2	Y	0.12	0.04652
chr8	87947063	87947064	+	AUH	Y	0.1	0.02907
chr9	10302242	10302243	-	B3GAT2	Y	0.11	0.006005
chr29	33164735	33164736	-	BARX2	Y	0.14	0.009284
chr16	72738548	72738549	+	BATF3		0.1	0.04894
chr3	14241387	14241388	+	BCAN	Y	0.27	0.01736
chr24	62105037	62105038	-	BCL2	Y	0.21	0.03554
chr25	13641050	13641051	-	BFAR	Y	0.13	0.0125
chr22	21500304	21500305	-	BHLHE40		0.25	0.02951
chr22	21500335	21500336	-	BHLHE40		0.23	0.03189
chr22	21500339	21500340	-	BHLHE40		0.13	0.004555
chr5	109655756	109655757	-	BID		0.23	0.03523
chr23	4390736	4390737	+	BMP5		0.22	0.0141
chr23	31363082	31363083	+	BTN1A1	Y	0.16	0.03126
chr23	31363102	31363103	+	BTN1A1	Y	0.13	0.04185
chr11	72991029	72991030	+	C11H2orf70		0.13	0.01279
chr13	58725427	58725428	-	C13H20orf85	Y	0.19	0.0391
chr15	22136917	22136918	-	C15H11orf88		0.14	0.03424
chr19	45296220	45296221	-	C1QL1		0.23	0.03875
chr19	45297910	45297911	-	C1QL1	Y	0.13	0.04334
chr21	71042067	71042068	-	C21H14orf79	Y	0.12	0.04399
chr25	1968234	1968235	-	C25H16orf59	Y	0.12	0.006541
chr29	45624880	45624881	+	C29H11orf86		0.15	0.03969
chr29	45624894	45624895	+	C29H11orf86		0.35	0.00616
chr3	19778919	19778920	-	C3H1orf56	Y	0.16	0.01297
chr18	54775300	54775301	+	C5AR2		0.18	0.02812
chr18	54775349	54775350	+	C5AR2		0.21	0.02365
chr18	54775352	54775353	+	C5AR2		0.16	0.007479
chr7	45358758	45358759	+	C7H19orf24		0.3	0.007353
chr11	106288324	106288325	-	C8G	Y	0.16	0.02953
chr11	106288330	106288331	+	C8G	Y	0.34	0.0263
chr16	64095912	64095913	+	CACNA1E	Y	0.11	0.0246
chr16	64095937	64095938	-	CACNA1E		0.15	0.01398
chr16	64095963	64095964	+	CACNA1E		0.26	0.006434
chr19	36794782	36794783	-	CACNA1G	Y	0.1	0.03998
chr19	63738602	63738603	+	CACNG1	Y	0.16	0.04228
chr7	63641057	63641058	-	CAMK2A		0.26	0.01033
chr1	144813529	144813530	+	CBS	Y	0.16	0.003085
chr1	144813555	144813556	-	CBS	Y	0.13	0.006702
chr19	53358408	53358409	+	CBX8	Y	0.14	0.004346
chr22	61318609	61318610	+	CCDC37		0.1	0.001118
chr21	66252519	66252520	+	CCDC85C	Y	0.14	0.02814
chr21	66252695	66252696	+	CCDC85C	Y	0.1	0.03999
chr29	38003085	38003086	+	CD5		0.11	0.03789
chr18	51682666	51682667	+	CD79A		0.36	0.009968
chr29	49849601	49849602	-	CD81		0.1	0.03396
chr29	49849613	49849614	-	CD81		0.28	0.01041
chr11	20134772	20134773	-	CDC42EP3		0.26	0.0341
chr28	1510714	1510715	+	CDC42EP3	Y	0.15	0.01651
chr2	23391879	23391880	-	CDCA7		0.32	0.0325
chr2	23391894	23391895	-	CDCA7		0.28	0.04785
chr2	23391922	23391923	-	CDCA7		0.19	0.00839
chr18	14302436	14302437	+	CDH15		0.13	0.007598
chr19	56280224	56280225	-	CDK3		0.26	0.03639
chr19	18028405	18028406	-	CDK5R1	Y	0.1	0.01848
chr24	19817153	19817154	+	CELF4	Y	0.16	0.00131
chr24	19817197	19817198	+	CELF4	Y	0.24	0.03837
chr24	19817198	19817199	-	CELF4	Y	0.15	0.03106
chr18	34756465	34756466	+	CES2 FAM96B	Y	0.12	0.0243
chr22	61060161	61060162	+	CHCHD6	Y	0.14	0.03234
chr14	83231113	83231114	-	CHMP4C	Y	0.1	0.005506
chr25	21658628	21658629	-	CHP2	Y	0.1	0.03801
chr7	45352373	45352374	-	CIRBP		0.22	0.0008902
chr19	27604053	27604054	+	CLDN7	Y	0.12	0.04157
chr19	27604069	27604070	+	CLDN7	Y	0.14	0.01097
chr22	54798357	54798358	+	CLEC3B		0.2	0.03493
chr22	54798386	54798387	+	CLEC3B		0.16	0.0371
chr15	34333343	34333344	+	CLMP	Y	0.11	0.01602
chr1	130109147	130109148	+	CLSTN2	Y	0.14	0.04511
chr19	10825723	10825724	+	CLTC		0.1	0.007059
chr18	34556563	34556564	-	CMTM4		0.22	0.02033
chr8	77299490	77299491	+	CNTFR	Y	0.37	0.04706
chr8	77300333	77300334	-	CNTFR	Y	0.2	0.04864
chr19	43377873	43377874	-	CNTNAP1	Y	0.24	0.002232
chr19	43377917	43377918	+	CNTNAP1	Y	0.15	0.02505
chr19	43377920	43377921	+	CNTNAP1	Y	0.19	0.03844
chr19	43377929	43377930	+	CNTNAP1	Y	0.13	0.02361
chr19	43377950	43377951	+	CNTNAP1	Y	0.1	0.008343
chr19	43377966	43377967	+	CNTNAP1	Y	0.12	0.01936
chr19	43378003	43378004	+	CNTNAP1	Y	0.17	0.02024
chr19	43378038	43378039	+	CNTNAP1	Y	0.3	0.04472
chr18	3461604	3461605	-	CNTNAP4		0.16	0.03564
chr18	3461626	3461627	-	CNTNAP4		0.26	0.02393
chr5	32449262	32449263	+	COL2A1	Y	0.17	0.006983
chr5	32449275	32449276	+	COL2A1	Y	0.21	0.02129
chr5	32449276	32449277	-	COL2A1	Y	0.22	0.02542
chr1	43541908	43541909	-	COL8A1		0.22	0.0004701
chr14	1533297	1533298	+	COMMD5	Y	0.11	0.04579
chr19	21435019	21435020	-	CORO6 MIR2334	Y	0.18	0.006922
chr6	67118529	67118530	-	COX7B2		0.13	0.04093
chr17	546686	546687	-	CPE	Y	0.11	0.03125
chr24	58790654	58790655	+	CPLX4		0.18	0.03196
chr24	58790655	58790656	-	CPLX4		0.2	0.04505
chr23	10735754	10735755	-	CPNE5	Y	0.16	0.005777
chr23	10735867	10735868	+	CPNE5		0.17	0.03175
chr10	20902258	20902259	+	CPNE6		0.1	0.007153
chr29	46883021	46883022	+	CPT1A		0.22	0.001883
chr6	105104463	105104464	+	CRMP1		0.13	0.0439
chr17	67541249	67541250	-	CRYBB3		0.16	0.02221
chr13	82368353	82368354	-	CYP24A1	Y	0.22	0.03528
chr26	14458131	14458132	+	CYP26A1	Y	0.24	0.01392
chr26	14458138	14458139	+	CYP26A1	Y	0.13	0.01298
chr2	107463126	107463127	+	CYP27A1		0.22	0.007449
chr2	107463135	107463136	+	CYP27A1		0.43	0.001992
chr10	20863888	20863889	-	DCAF11		0.14	0.02432
chr4	5360978	5360979	-	DDC		0.18	0.03571
chr17	73316853	73316854	-	DDT	Y	0.13	0.01884
chr2	108075903	108075904	-	DES	Y	0.24	0.02496
chr13	46884601	46884602	+	DIP2C		0.15	0.0005667
chr13	46884649	46884650	+	DIP2C		0.23	0.03233
chr29	44565264	44565265	-	DKFZP761E198		0.35	0.01792
chr3	96451452	96451453	+	DMRTA2	Y	0.11	0.04446
chr29	46118674	46118675	+	DOC2G		0.3	0.04525
chrX	2555966	2555967	+	DOCK11	Y	0.14	0.04062
chrX	2556050	2556051	+	DOCK11	Y	0.12	0.04119
chr12	79869858	79869859	+	DOCK9	Y	0.3	0.002113
chr12	79869885	79869886	+	DOCK9	Y	0.34	0.01311
chr12	79869907	79869908	+	DOCK9	Y	0.46	0.002462
chr12	79869917	79869918	+	DOCK9	Y	0.55	0.001676
chr12	79869931	79869932	+	DOCK9	Y	0.31	0.03638
chr12	79869934	79869935	+	DOCK9	Y	0.35	0.012
chr12	79870162	79870163	+	DOCK9	Y	0.19	0.02346
chr11	72761273	72761274	-	DPYSL5	Y	0.22	0.01318
chr14	83653654	83653655	-	DSCC1		0.13	0.03422
chr14	83655141	83655142	+	DSCC1		0.19	0.02983
chr17	63358342	63358343	-	DTX1	Y	0.19	0.01077
chr17	63358800	63358801	+	DTX1		0.18	0.003818
chr11	2252062	2252063	-	DUSP2	Y	0.1	0.01139
chr26	25855668	25855669	-	ECHS1		0.41	0.000369
chr3	20233859	20233860	-	ECM1		0.33	0.03603
chr25	20115130	20115131	+	EEF2K		0.2	0.01121
chr25	20115139	20115140	+	EEF2K		0.15	0.04736
chr25	20115143	20115144	+	EEF2K		0.39	0.002479
chr25	20115190	20115191	+	EEF2K		0.28	0.009721
chr25	20115200	20115201	+	EEF2K		0.39	0.001165
chr25	20115238	20115239	+	EEF2K		0.14	0.04223
chr25	20115277	20115278	+	EEF2K		0.39	0.01001
chr18	55071527	55071528	+	EHD2	Y	0.31	0.006848
chrX	130307782	130307783	+	EIF1AX	Y	0.22	0.02411
chrX	130307816	130307817	+	EIF1AX	Y	0.16	0.04679
chr21	55950556	55950557	-	ELL3	Y	0.1	0.02145
chr11	11517395	11517396	+	EMX1		0.2	0.01571
chr11	98540408	98540409	-	ENG		0.21	0.02092
chr18	35339369	35339370	+	ENKD1 C18H16orf86	Y	0.2	0.0305
chr6	16145652	16145653	+	ENPEP		0.23	0.01257
chr6	16145659	16145660	+	ENPEP		0.16	0.002844
chr11	106181345	106181346	-	ENTPD2		0.14	0.01733
chr11	106184137	106184138	-	ENTPD2	Y	0.11	0.0272
chr11	29625756	29625757	+	EPCAM		0.17	0.03993
chr11	29625785	29625786	+	EPCAM		0.19	0.003594
chr11	29626854	29626855	+	EPCAM	Y	0.12	0.03116
chr16	46200277	46200278	+	ERRFI1		0.27	0.02114
chr29	28610470	28610471	-	ESAM	Y	0.27	0.04495
chr7	17832379	17832380	-	EVI5L	Y	0.12	0.008771
chr19	56256466	56256467	-	EVPL		0.2	0.04412
chr4	69254841	69254842	+	EVX1	Y	0.2	0.04935
chr10	7957021	7957022	+	F2RL1	Y	0.28	0.02258
chr21	23705514	23705515	-	FAM103A1		0.12	0.04937
chr11	104510276	104510277	+	FAM163B	Y	0.12	0.03173
chrX	40477880	40477881	-	FAM3A	Y	0.25	0.003077
chrX	40418459	40418460	-	FAM50A		0.16	0.0295
chr4	114455957	114455958	-	FASTK		0.22	0.03006
chr4	114455960	114455961	-	FASTK		0.23	0.009943
chr4	114456071	114456072	+	FASTK		0.15	0.001341
chr25	606560	606561	+	FBXL16		0.14	0.01957
chr10	46465825	46465826	+	FBXL22		0.15	0.008061
chr10	46465827	46465828	+	FBXL22		0.24	0.01146
chr19	25758523	25758524	+	FBXO39		0.32	0.006679
chr19	25758534	25758535	+	FBXO39		0.2	0.03145
chr21	22204110	22204111	-	FES		0.25	0.0386
chr21	22204112	22204113	-	FES		0.28	0.04649
chr21	22204237	22204238	+	FES		0.19	0.04219
chr21	22204245	22204246	+	FES		0.11	0.0494
chr21	22204252	22204253	+	FES		0.1	0.01667
chr21	22204254	22204255	+	FES		0.33	0.009787
chr21	22204310	22204311	+	FES		0.41	0.001252
chr21	22204371	22204372	+	FES		0.39	0.0005403
chrX	97401704	97401705	-	FGD1		0.25	0.007839
chrX	79954754	79954755	+	FGF16	Y	0.21	0.02036
chrX	79954825	79954826	+	FGF16	Y	0.15	0.03644
chr5	106157724	106157725	+	FGF6		0.12	0.02937
chr5	83279410	83279411	+	FGFR1OP2 ASUN	Y	0.11	0.03605
chr11	9300492	9300493	-	FHL2		0.15	0.005108
chr18	54287750	54287751	+	FKRP	Y	0.1	0.03294
chr3	8161539	8161540	+	FLTP		0.32	0.02647
chr3	8161554	8161555	+	FLTP		0.37	0.04023
chr3	8161557	8161558	+	FLTP		0.5	0.0007171
chr3	8161588	8161589	+	FLTP		0.24	0.04125
chrX	30922908	30922909	-	FMR1	Y	0.14	0.02724
chr18	12420944	12420945	+	FOXC2		0.28	0.008769
chr19	56172191	56172192	-	FOXJ1	Y	0.21	0.004961
chr1	131242433	131242434	+	FOXL2	Y	0.11	0.02042
chr19	20546570	20546571	+	FOXN1		0.2	0.02149
chr17	47936769	47936770	-	FZD10	Y	0.14	0.02097
chr19	53115541	53115542	+	GAA		0.14	0.02758
chr21	4407149	4407150	-	GABRA5	Y	0.11	0.04898
chrX	35299653	35299654	+	GABRQ	Y	0.13	0.01519
chr9	61666916	61666917	-	GABRR2		0.22	0.04442
chr13	16002045	16002046	+	GATA3	Y	0.2	0.01639
chr13	16002077	16002078	+	GATA3	Y	0.19	0.03515
chr10	65324942	65324943	-	GATM		0.2	0.04729
chr11	103191180	103191181	-	GBGT1		0.15	0.04395
chr8	48658314	48658315	+	GDA	Y	0.15	0.02062
chr20	36635695	36635696	+	GDNF	Y	0.14	0.006011
chr7	21575597	21575598	+	GIPC3	Y	0.16	0.003997
chr7	21575602	21575603	+	GIPC3	Y	0.19	0.00673
chr5	57241005	57241006	-	GLS2	Y	0.11	0.01878
chr8	53949516	53949517	+	GNA14	Y	0.25	0.02738
chr18	54195841	54195842	+	GNG8	Y	0.12	0.02451
chr18	54195842	54195843	-	GNG8	Y	0.1	0.01249
chrX	97432905	97432906	+	GNL3L	Y	0.14	0.04013
chr23	16579380	16579381	-	GNMT	Y	0.19	0.01428
chr14	1945062	1945063	+	GPAA1		0.27	0.04217
chr13	26230011	26230012	+	GPR158	Y	0.11	0.04163
chr2	31783895	31783896	-	GRB14		0.15	0.00448
chr2	31783926	31783927	-	GRB14		0.14	0.02936
chr9	49218361	49218362	-	GRIK2		0.13	0.04236
chr21	61183205	61183206	+	GSC	Y	0.12	0.001756
chr26	25088735	25088736	+	GSTO1	Y	0.11	0.01376
chr3	104614616	104614617	+	GUCA2B		0.13	0.03698
chr29	50151516	50151517	-	H19	Y	0.19	0.03596
chr25	1390413	1390414	-	HAGH FAHD1		0.12	0.03948
chr5	32636744	32636745	+	HDAC7		0.31	0.005515
chr5	32636745	32636746	-	HDAC7		0.39	0.001128
chr9	77216479	77216480	-	HEBP2		0.21	0.02185
chr16	47798675	47798676	+	HES2	Y	0.14	0.0009022
chr22	15461813	15461814	-	HHATL		0.1	0.03609
chr17	74180926	74180927	-	HIC2		0.21	0.01826
chr17	74183779	74183780	+	HIC2		0.12	0.02774
chr7	2484513	2484514	-	HIST3H2A	Y	0.13	0.02561
chr16	25057106	25057107	-	HLX	Y	0.2	0.03671
chr13	73546438	73546439	-	HNF4A		0.18	0.000741
chr3	86719784	86719785	+	HOOK1		0.15	0.01259
chr3	86721198	86721199	-	HOOK1		0.12	0.02503
chr4	69330547	69330548	+	HOXA9	Y	0.17	0.03457
chr4	69330566	69330567	+	HOXA9	Y	0.23	0.01209
chr19	38578987	38578988	+	HOXB3		0.32	0.004196
chr19	38579061	38579062	+	HOXB3		0.3	0.01472
chr19	38579130	38579131	+	HOXB3		0.24	0.02597
chr19	38579131	38579132	-	HOXB3		0.23	0.0424
chr19	38501625	38501626	-	HOXB9		0.11	0.01054
chr19	38501665	38501666	+	HOXB9		0.17	0.01498
chr5	26138516	26138517	-	HOXC4	Y	0.13	0.04915
chr2	20832868	20832869	+	HOXD10	Y	0.17	0.01811
chr2	20832870	20832871	+	HOXD10	Y	0.14	0.027
chr8	69946281	69946282	+	HR		0.18	0.03638
chr29	42388317	42388318	+	HRASLS5	Y	0.22	0.0137
chr18	34921371	34921372	-	HSF4	Y	0.12	0.02075
chr18	34921714	34921715	+	HSF4	Y	0.11	0.04965
chr29	24824129	24824130	-	HTATIP2		0.14	0.04049
chrX	20092057	20092058	-	HTATSF1	Y	0.13	0.04246
chr26	42658885	42658886	-	HTRA1		0.2	0.0482
chr27	33780458	33780459	-	HTRA4	Y	0.11	0.04049
chr5	104231448	104231449	-	IFFO1		0.27	0.001452
chr29	51367916	51367917	+	IFITM3	Y	0.11	0.01994
chr14	58850136	58850137	+	IFT27	Y	0.12	0.04069
chr29	50036053	50036054	+	INS		0.16	0.03989
chr18	22696000	22696001	-	IRX3	Y	0.25	0.03946
chr18	22696018	22696019	-	IRX3	Y	0.13	0.003386
chr18	22696043	22696044	-	IRX3	Y	0.15	0.02028
chr18	23680423	23680424	-	IRX6		0.3	0.02535
chr10	72004925	72004926	+	JKAMP L3HYPDH	Y	0.13	0.007157
chr3	33326838	33326839	+	KCNC4	Y	0.31	0.002734
chrX	62456868	62456869	+	KCNE1L	Y	0.24	0.04563
chr11	29809989	29809990	-	KCNK12		0.16	0.04268
chr11	29809996	29809997	-	KCNK12		0.23	0.005963
chrX	96073043	96073044	+	KDM5C	Y	0.19	0.01498
chr2	91026893	91026894	+	KIAA2012		0.16	0.003877
chr18	53401213	53401214	+	KLC3	Y	0.12	0.01615
chr21	28220797	28220798	-	KLF13	Y	0.2	0.02685
chr21	28220807	28220808	-	KLF13	Y	0.19	0.04858
chr22	51431864	51431865	-	KLHDC8B		0.11	0.005175
chr3	8409141	8409142	+	KLHDC9	Y	0.37	0.003415
chr3	8409142	8409143	-	KLHDC9	Y	0.46	0.009905
chr3	8409154	8409155	-	KLHDC9	Y	0.42	0.02191
chr3	8409688	8409689	-	KLHDC9	Y	0.31	0.00264
chr3	8409694	8409695	-	KLHDC9	Y	0.26	0.006005
chr3	8409727	8409728	-	KLHDC9	Y	0.21	0.03542
chr3	8409747	8409748	-	KLHDC9	Y	0.3	8.41e-05
chr19	42434314	42434315	-	KRT14		0.11	0.04243
chr5	27175164	27175165	-	KRT18		0.17	0.03396
chr5	27842804	27842805	+	KRT7	Y	0.17	0.01874
chr5	27699116	27699117	+	KRT85	Y	0.16	0.03478
chr10	68238212	68238213	+	KTN1	Y	0.12	0.0163
chr9	42350002	42350003	+	LACE1		0.15	0.0367
chrX	111325703	111325704	-	LANCL3	Y	0.19	0.01109
chrX	100346657	100346658	+	LAS1L	Y	0.14	0.04933
chr26	21897643	21897644	-	LBX1	Y	0.2	0.04267
chr11	10120365	10120366	+	LBX2	Y	0.3	0.02681
chr12	11080596	11080597	+	LECT1	Y	0.12	0.02667
chr6	18333234	18333235	+	LEF1		0.42	0.04136
chr6	18333257	18333258	+	LEF1		0.48	0.04005
chr6	18333283	18333284	+	LEF1		0.39	0.0336
chr6	18333304	18333305	+	LEF1		0.32	0.03755
chr6	18333572	18333573	+	LEF1		0.13	0.0007904
chr10	67843445	67843446	-	LGALS3	Y	0.16	0.0001754
chr11	62811703	62811704	-	LGALSL		0.11	0.01911
chr11	103741899	103741900	+	LHX3	Y	0.12	0.01485
chr17	71420392	71420393	-	LIF		0.14	0.03621
chr17	71420410	71420411	-	LIF		0.16	0.01767
chr17	71420419	71420420	-	LIF		0.21	0.0238
chr19	48626690	48626691	+	LIMD2	Y	0.11	0.02605
chr19	37317601	37317602	-	LOC100196902	Y	0.12	0.02464
chr19	37317790	37317791	+	LOC100196902	Y	0.19	0.00382
chr3	14453623	14453624	-	LOC100848574		0.2	0.01489
chr3	14454833	14454834	-	LOC100848574		0.28	0.00664
chr3	14454845	14454846	+	LOC100848574		0.25	0.008607
chr3	14454846	14454847	-	LOC100848574		0.19	0.02426
chr3	14454854	14454855	-	LOC100848574		0.23	0.01996
chr3	14454855	14454856	+	LOC100848574		0.28	0.02086
chr3	14454856	14454857	-	LOC100848574		0.31	0.002761
chr3	14455192	14455193	-	LOC100848574		0.27	0.04841
chr3	14460556	14460557	+	LOC100848574		0.25	0.01856
chr3	14460615	14460616	+	LOC100848574		0.25	0.00108
chr7	21665571	21665572	+	LOC618071		0.11	0.02856
chr19	24733669	24733670	-	LOC618124		0.17	0.003669
chr27	4898842	4898843	-	LOC789175		0.27	0.01855
chr19	51494490	51494491	+	LRRC45 STRA13	Y	0.11	0.04067
chr29	44400144	44400145	-	LTBP3	Y	0.23	0.01775
chr5	104353790	104353791	-	LTBR		0.28	0.04634
chr1	109722353	109722354	+	LXN		0.11	0.04639
chr2	65216010	65216011	+	LYPD1	Y	0.27	0.02386
chr12	25997373	25997374	-	MAB21L1	Y	0.29	0.04688
chr12	25997376	25997377	-	MAB21L1	Y	0.33	0.03025
chr12	25997383	25997384	-	MAB21L1	Y	0.28	0.04311
chr12	25997406	25997407	+	MAB21L1	Y	0.4	0.03125
chr12	25997407	25997408	-	MAB21L1	Y	0.27	0.03058
chr12	25997531	25997532	+	MAB21L1	Y	0.46	0.002997
chr12	25997543	25997544	+	MAB21L1	Y	0.37	0.004285
chr12	25997545	25997546	+	MAB21L1	Y	0.44	0.002846
chr12	25999964	25999965	-	MAB21L1	Y	0.33	0.02035
chr12	25999966	25999967	+	MAB21L1	Y	0.19	0.007094
chr3	107517792	107517793	-	MACF1	Y	0.2	0.04765
chr15	14156808	14156809	-	MAML2 MIR1260B	Y	0.23	0.01896
chr19	45562776	45562777	+	MAP3K14		0.11	0.005907
chr2	126505856	126505857	+	MAP3K6	Y	0.11	0.04511
chr17	74017232	74017233	+	MAPK1		0.14	0.004366
chr7	18269042	18269043	+	MARCH2	Y	0.14	0.0236
chr18	39571667	39571668	+	MARVELD3	Y	0.13	0.04731
chr15	30423031	30423032	+	MCAM		0.15	0.02354
chr25	36884443	36884444	-	MCM7		0.16	0.02917
chrX	40196812	40196813	-	MECP2	Y	0.19	0.001961
chr1	117953115	117953116	+	MED12L	Y	0.13	0.003145
chr12	30040281	30040282	-	MEDAG	Y	0.28	0.0008673
chr12	30040282	30040283	+	MEDAG	Y	0.29	0.02102
chr12	30040283	30040284	-	MEDAG	Y	0.42	0.002907
chr4	95066855	95066856	+	MEST	Y	0.19	0.03441
chr4	95066857	95066858	+	MEST	Y	0.17	0.02814
chr4	95066861	95066862	+	MEST	Y	0.19	0.03441
chr4	95066866	95066867	+	MEST	Y	0.19	0.03441
chr4	95066879	95066880	+	MEST	Y	0.17	0.02814
chr4	95066888	95066889	+	MEST	Y	0.18	0.0368
chr19	50259466	50259467	-	METRNL		0.1	0.04569
chr2	96349359	96349360	-	METTL21A		0.33	0.02126
chr2	96349360	96349361	+	METTL21A		0.41	0.01422
chr2	96349361	96349362	-	METTL21A		0.3	0.007734
chr2	96349374	96349375	-	METTL21A		0.26	0.0003597
chr2	96349379	96349380	-	METTL21A		0.32	0.01154
chr12	82916017	82916018	-	METTL21C		0.22	0.03295
chr12	82916037	82916038	-	METTL21C		0.23	0.008382
chr17	18709959	18709960	-	MGARP	Y	0.35	0.002381
chr17	18709988	18709989	-	MGARP	Y	0.21	0.007927
chr17	18710137	18710138	-	MGARP	Y	0.29	0.02455
chr11	10195456	10195457	+	MGC152281	Y	0.2	0.01405
chr19	56854473	56854474	+	MIF4GD	Y	0.11	0.009423
chr1	41859235	41859236	-	MINA	Y	0.11	0.02602
chr1	41859256	41859257	-	MINA	Y	0.12	0.01214
chr1	41859274	41859275	-	MINA	Y	0.18	0.04186
chrX	17921057	17921058	+	MIR106A	Y	0.17	0.01209
chr25	36892465	36892466	-	MIR106B MIR93 MIR25		0.15	0.0442
chr19	38547085	38547086	-	MIR10A	Y	0.11	0.006006
chr21	68151283	68151284	+	MIR1247 DIO3	Y	0.32	0.001213
chr15	52958554	52958555	+	MIR139		0.16	0.04982
chr15	52958563	52958564	+	MIR139		0.15	0.004552
chr19	38413411	38413412	-	MIR1814A	Y	0.2	0.04091
chr19	18823367	18823368	+	MIR193A		0.14	0.01412
chr19	18823413	18823414	+	MIR193A		0.18	0.04204
chr19	18823417	18823418	+	MIR193A		0.12	0.02969
chr19	38495803	38495804	-	MIR196A-1	Y	0.12	0.008153
chr4	69325863	69325864	-	MIR196B		0.2	0.04735
chr14	2071359	2071360	+	MIR2309	Y	0.22	0.01684
chr14	2071360	2071361	-	MIR2309	Y	0.2	0.03581
chr14	2071373	2071374	+	MIR2309	Y	0.22	0.01088
chr14	2071378	2071379	+	MIR2309	Y	0.33	0.02485
chr14	2071382	2071383	+	MIR2309	Y	0.45	0.002228
chr14	2071383	2071384	-	MIR2309	Y	0.26	0.01927
chr14	2071386	2071387	+	MIR2309	Y	0.38	0.01833
chr14	2071396	2071397	+	MIR2309	Y	0.45	0.0003598
chr14	2071397	2071398	-	MIR2309	Y	0.35	0.01985
chr14	2071414	2071415	-	MIR2309	Y	0.18	0.044
chr19	45205706	45205707	+	MIR2343		0.14	0.04093
chr19	54655298	54655299	-	MIR2348		0.2	0.01411
chr6	92539975	92539976	+	MIR2887-2 MIR2887-1 MIR2904-1 MIR2904-3 MIR2904-2		0.21	0.01995
chr16	51778212	51778213	+	MIR2896	Y	0.2	0.0204
chr21	67587438	67587439	+	MIR655 MIR411C MIR487A		0.3	0.01071
chr4	94413156	94413157	+	MIR96 MIR183		0.18	0.03056
chr5	117119082	117119083	+	MIRLET7A-3 MIR2443 MIRLET7B		0.28	0.04361
chr5	117119130	117119131	-	MIRLET7A-3 MIR2443 MIRLET7B		0.15	0.04226
chr13	37127028	37127029	+	MKX		0.29	0.01413
chr13	37127047	37127048	+	MKX		0.39	0.0348
chr18	26020269	26020270	+	MMP15		0.24	0.03232
chr5	75816838	75816839	-	MPST TST	Y	0.15	0.02597
chr9	97494408	97494409	+	MRPL18 TCP1		0.27	0.00652
chr11	106451309	106451310	-	MRPS2 C11H9orf116	Y	0.11	0.02011
chr14	37552550	37552551	-	MSC		0.14	0.005121
chr6	106066641	106066642	-	MSX1		0.14	0.01365
chr29	41645916	41645917	+	MTA2	Y	0.17	0.01423
chr29	41645935	41645936	+	MTA2	Y	0.11	0.01828
chr29	41646001	41646002	+	MTA2	Y	0.24	0.002478
chr29	46815042	46815043	-	MTL5		0.21	0.02089
chr22	48610656	48610657	+	MUSTN1		0.11	0.0351
chr5	10330759	10330760	-	MYF6		0.19	0.01403
chr5	10330769	10330770	-	MYF6		0.24	0.0115
chr5	10330778	10330779	-	MYF6		0.32	0.00719
chr5	10330781	10330782	-	MYF6		0.25	0.006825
chr19	23190874	23190875	-	MYO1C		0.25	0.02641
chr29	43033945	43033946	+	NAA40		0.18	0.04165
chr29	43935735	43935736	-	NAALADL1		0.16	0.01847
chr14	2328442	2328443	-	NAPRT	Y	0.21	0.008002
chr19	35840442	35840443	+	NATD1		0.2	0.02356
chr5	56537855	56537856	-	NDUFA4L2		0.18	0.02657
chr24	1100873	1100874	-	NFATC1	Y	0.4	0.01109
chr28	8830400	8830401	+	NID1	Y	0.21	0.04879
chr28	8830404	8830405	+	NID1	Y	0.21	0.002436
chr28	8830411	8830412	+	NID1	Y	0.32	0.008921
chr18	53219292	53219293	-	NKPD1	Y	0.1	0.02292
chr13	41109309	41109310	-	NKX2-2	Y	0.18	0.009491
chr13	41109320	41109321	-	NKX2-2	Y	0.23	0.0001586
chr13	58223318	58223319	+	NPEPL1	Y	0.28	0.04028
chr19	52677087	52677088	-	NPTX1	Y	0.11	0.00925
chr28	37101149	37101150	-	NRG3	Y	0.11	0.02224
chrX	53394947	53394948	+	NRK	Y	0.14	0.03835
chrX	53395167	53395168	+	NRK	Y	0.17	0.007611
chr10	36905991	36905992	+	NUSAP1 OIP5	Y	0.11	0.04019
chr14	23395076	23395077	-	OPRK1	Y	0.1	0.009107
chr8	105215787	105215788	+	ORM1		0.28	0.002868
chr10	8698335	8698336	+	OTP		0.1	0.04616
chr11	61478378	61478379	+	OTX1	Y	0.19	0.01245
chr11	61478969	61478970	+	OTX1		0.25	0.01345
chr11	61479048	61479049	+	OTX1		0.29	0.002645
chr3	32047633	32047634	-	OVGP1		0.31	0.01461
chr2	135864794	135864795	-	PADI4	Y	0.16	0.007277
chr15	63385541	63385542	+	PAX6	Y	0.11	0.009142
chr15	63385630	63385631	+	PAX6	Y	0.26	0.03759
chr15	63386598	63386599	+	PAX6	Y	0.1	0.03936
chr20	71933131	71933132	-	PDCD6	Y	0.13	0.01591
chrX	125930515	125930516	+	PDK3	Y	0.19	0.02044
chrX	125930825	125930826	-	PDK3	Y	0.12	0.01327
chrX	125930885	125930886	+	PDK3	Y	0.17	0.012
chr5	39858243	39858244	+	PDZRN4		0.15	0.03786
chr5	39858270	39858271	+	PDZRN4		0.27	0.000365
chr19	35389732	35389733	-	PEMT		0.27	0.02881
chr19	27079175	27079176	-	PFN1 ENO3		0.42	0.005068
chr19	27079218	27079219	-	PFN1 ENO3		0.39	0.01407
chr11	75024159	75024160	+	PFN4 FAM228B		0.24	0.04739
chrX	79305638	79305639	-	PGK1	Y	0.17	0.02449
chr23	43648532	43648533	+	PHACTR1		0.3	0.01643
chr25	28013441	28013442	+	PHKG1		0.29	0.03755
chr20	11409906	11409907	+	PIK3R1		0.45	0.03972
chr20	11409907	11409908	-	PIK3R1		0.5	0.002281
chr20	11409910	11409911	-	PIK3R1		0.34	0.01026
chr20	11409954	11409955	-	PIK3R1		0.33	0.02679
chr17	54716504	54716505	+	PITPNM2		0.12	0.02176
chr17	54716526	54716527	+	PITPNM2		0.18	0.04048
chr17	54716553	54716554	-	PITPNM2		0.12	0.009451
chr7	48070232	48070233	-	PITX1		0.34	0.008426
chr7	48070246	48070247	-	PITX1		0.23	0.03658
chr1	155616833	155616834	+	PLCL2	Y	0.26	0.02115
chr1	155616834	155616835	-	PLCL2	Y	0.36	0.001544
chr1	155616861	155616862	+	PLCL2	Y	0.18	0.04704
chr1	155616862	155616863	-	PLCL2	Y	0.23	0.03888
chr1	155616875	155616876	-	PLCL2	Y	0.19	0.002539
chr8	75049908	75049909	-	PNMA2	Y	0.11	0.03306
chr8	75050631	75050632	-	PNMA2	Y	0.13	0.0123
chrX	91723666	91723667	-	PORCN		0.14	0.02518
chr17	74094380	74094381	+	PPIL2		0.21	0.03094
chr3	8350771	8350772	-	PPOX		0.17	0.0219
chrX	92387631	92387632	+	PPP1R3F	Y	0.16	0.03241
chrX	92387694	92387695	-	PPP1R3F	Y	0.11	0.01163
chr9	50883069	50883070	-	PRDM13		0.16	0.02808
chr23	28225959	28225960	-	PRR3		0.23	0.02625
chr8	46180497	46180498	-	PTAR1	Y	0.11	0.03508
chr7	45014733	45014734	+	PTBP1	Y	0.12	0.03679
chr3	74488833	74488834	-	PTGER3	Y	0.13	0.0441
chr18	56337831	56337832	-	PTH2		0.18	0.01847
chr24	43608263	43608264	+	PTPN2		0.17	0.0336
chr29	26245322	26245323	+	PTPN5		0.17	0.02165
chr2	124905942	124905943	+	PTPRU	Y	0.23	0.01406
chr2	124905959	124905960	+	PTPRU	Y	0.12	0.02086
chr5	75567587	75567588	-	PVALB	Y	0.14	0.005825
chr29	43618099	43618100	+	PYGM		0.35	0.04915
chr19	44446249	44446250	+	PYY	Y	0.15	0.008218
chr11	63458653	63458654	-	RAB1A	Y	0.11	0.02482
chrX	14003497	14003498	+	RAB33A	Y	0.27	0.01274
chrX	14003500	14003501	+	RAB33A	Y	0.31	0.01648
chr4	81973366	81973367	-	RALA	Y	0.11	0.04939
chr11	103176160	103176161	-	RALGDS	Y	0.11	0.02827
chr17	75040208	75040209	-	RANBP1		0.39	0.002245
chr17	75040267	75040268	-	RANBP1		0.25	0.04047
chr7	19638315	19638316	+	RANBP3		0.18	0.03158
chr10	34281327	34281328	+	RASGRP1	Y	0.11	0.01322
chr10	34281520	34281521	+	RASGRP1	Y	0.11	0.04086
chr17	70727175	70727176	+	RASL10A	Y	0.11	0.02664
chr17	70727209	70727210	-	RASL10A	Y	0.16	0.03367
chr5	49368906	49368907	-	RASSF3		0.2	0.03477
chr29	51031278	51031279	-	RASSF7	Y	0.11	0.03041
chrX	133867449	133867450	+	RBBP7	Y	0.16	0.01941
chrX	90794421	90794422	+	RBM10 NDUFB11	Y	0.2	0.02188
chr23	39847180	39847181	+	RBM24	Y	0.21	0.009074
chr23	39847238	39847239	-	RBM24	Y	0.15	0.02231
chr23	39847276	39847277	-	RBM24	Y	0.22	0.01534
chr7	17737159	17737160	+	RETN		0.3	0.02522
chr1	143534994	143534995	+	RIPK4	Y	0.14	0.0006456
chr25	32381417	32381418	+	RN18S1 RN45S		0.15	0.04263
chrX	40364812	40364813	-	RPL10		0.11	0.01982
chr7	19837030	19837031	+	RPL36	Y	0.28	0.01321
chr15	35943308	35943309	+	RPS13	Y	0.12	0.01476
chr17	73799247	73799248	+	RSPH14		0.11	0.04814
chr3	16867859	16867860	+	S100A2		0.13	0.007796
chr5	114954176	114954177	+	SAMM50	Y	0.11	0.02322
chr2	88455405	88455406	-	SATB2	Y	0.21	0.02839
chr2	88455417	88455418	-	SATB2	Y	0.3	0.02978
chr2	88455533	88455534	+	SATB2	Y	0.26	0.02683
chr2	88455541	88455542	+	SATB2	Y	0.25	0.03556
chr23	12970415	12970416	+	SAYSD1		0.1	0.046
chr11	96038861	96038862	+	SCAI	Y	0.11	0.04595
chr6	99411440	99411441	-	SCD5		0.15	0.02163
chrX	132323756	132323757	-	SCML2	Y	0.13	0.02486
chrX	132323758	132323759	-	SCML2	Y	0.13	0.00109
chrX	132324073	132324074	-	SCML2	Y	0.13	0.01751
chrX	132324243	132324244	+	SCML2	Y	0.11	0.03137
chr20	71964030	71964031	-	SDHA CCDC127	Y	0.12	0.0145
chr17	71632888	71632889	+	SEC14L4		0.17	0.001596
chr22	15347585	15347586	+	SEC22C		0.12	0.01092
chr24	43638652	43638653	-	SEH1L		0.21	0.02314
chr2	127868579	127868580	+	SEPN1		0.12	0.03044
chrX	3889788	3889789	-	SEPT6	Y	0.12	0.01071
chr12	14663416	14663417	-	SERP2		0.11	0.01411
chr21	59676459	59676460	+	SERPINA14		0.13	0.01495
chr24	62591376	62591377	+	SERPINB2		0.11	0.02199
chr13	72864195	72864196	-	SGK2		0.23	0.01825
chr12	33578319	33578320	-	SHISA2	Y	0.14	0.02399
chr9	50160395	50160396	+	SIM1	Y	0.22	0.01806
chr9	50160403	50160404	+	SIM1	Y	0.35	0.01032
chr9	50160423	50160424	+	SIM1	Y	0.24	0.01288
chr11	27262998	27262999	+	SIX2		0.35	0.0001069
chr11	27263074	27263075	+	SIX2	Y	0.22	0.006876
chr11	27201612	27201613	+	SIX3	Y	0.1	0.01867
chr13	54931489	54931490	-	SLC17A9	Y	0.12	0.01996
chr27	37017209	37017210	+	SLC20A2		0.35	0.02208
chr27	37017505	37017506	+	SLC20A2	Y	0.11	0.01755
chr3	27482202	27482203	+	SLC22A15		0.14	0.03324
chr3	27482264	27482265	+	SLC22A15		0.19	0.0168
chr7	23425956	23425957	-	SLC22A4 MIR2457	Y	0.14	0.03965
chr7	23425973	23425974	-	SLC22A4 MIR2457	Y	0.21	0.04621
chr7	23425985	23425986	-	SLC22A4 MIR2457	Y	0.14	0.01098
chr7	23426050	23426051	-	SLC22A4 MIR2457		0.14	0.01199
chr7	23426124	23426125	+	SLC22A4 MIR2457		0.31	0.006771
chr23	16865373	16865374	+	SLC22A7		0.14	0.03906
chr28	25040006	25040007	+	SLC25A16		0.14	0.02192
chr5	56214495	56214496	+	SLC26A10	Y	0.14	0.01235
chr18	65926479	65926480	+	SLC27A5	Y	0.23	0.009456
chr15	76724173	76724174	-	SLC35C1	Y	0.11	0.0467
chr8	103831650	103831651	+	SLC46A2	Y	0.1	0.03434
chr4	114438718	114438719	-	SLC4A2	Y	0.22	0.02269
chr13	60830154	60830155	-	SLC52A3		0.19	0.02287
chr13	60830162	60830163	-	SLC52A3		0.15	0.03264
chr17	72690560	72690561	+	SLC5A1		0.12	0.03371
chr19	34873388	34873389	+	SLC5A10		0.25	0.0496
chrX	128771879	128771880	-	SMPX		0.16	0.0447
chr18	13966330	13966331	+	SNAI3		0.17	0.003493
chr17	74261788	74261789	+	SNAP29 PI4KA		0.16	0.02348
chr7	39455793	39455794	-	SNCB	Y	0.22	0.007208
chr21	33633443	33633444	+	SNX33		0.4	0.01544
chr21	33633577	33633578	-	SNX33		0.48	0.0001424
chr21	33633592	33633593	-	SNX33		0.35	0.03334
chr9	97397838	97397839	-	SOD2		0.29	0.03504
chr7	71337203	71337204	-	SOX30	Y	0.12	0.04124
chr13	65499382	65499383	+	SPAG4	Y	0.22	0.00902
chr13	65499386	65499387	+	SPAG4	Y	0.11	0.04913
chr13	65499387	65499388	-	SPAG4	Y	0.15	0.009098
chr13	65499390	65499391	-	SPAG4	Y	0.19	0.0385
chr14	16746230	16746231	-	SQLE	Y	0.15	0.02907
chr4	113435059	113435060	-	SSPO		0.13	0.0416
chr5	88286959	88286960	-	ST8SIA1	Y	0.12	0.03583
chr22	10161498	10161499	+	STAC		0.2	0.02248
chrX	7890015	7890016	-	STAG2	Y	0.15	0.02821
chr26	10597501	10597502	+	STAMBPL1	Y	0.11	0.02558
chr19	43133366	43133367	+	STAT3		0.13	0.0354
chr2	80044533	80044534	-	STAT4		0.25	0.02338
chr20	4917965	4917966	+	STC2	Y	0.13	0.01827
chr20	4917977	4917978	-	STC2	Y	0.17	0.04693
chr12	83054267	83054268	+	STK24		0.1	0.03421
chr12	83054269	83054270	+	STK24		0.1	0.03421
chr15	44552577	44552578	-	STK33	Y	0.18	0.0156
chr9	85626187	85626188	-	STXBP5		0.11	0.02896
chr11	104335133	104335134	-	SURF4		0.2	0.04759
chrX	91436937	91436938	+	SYN1	Y	0.12	0.02426
chr10	86109878	86109879	+	SYNDIG1L		0.39	0.01602
chr10	86110113	86110114	+	SYNDIG1L		0.23	0.01538
chr25	1546433	1546434	-	SYNGR3	Y	0.19	0.01738
chr19	48550881	48550882	+	TACO1	Y	0.12	0.0429
chr6	118330238	118330239	+	TADA2B	Y	0.22	0.006696
chr17	74985080	74985081	-	TANGO2		0.25	0.04916
chr5	26681532	26681533	-	TARBP2	Y	0.1	0.0298
chr2	35070923	35070924	+	TBR1	Y	0.12	0.03483
chr9	73064037	73064038	-	TCF21	Y	0.15	0.0009203
chr7	47350995	47350996	+	TCF7	Y	0.26	0.04617
chr7	47350996	47350997	-	TCF7	Y	0.21	0.02361
chr7	47351003	47351004	-	TCF7	Y	0.13	0.03104
chr7	47351026	47351027	+	TCF7	Y	0.23	0.01439
chr7	47351027	47351028	-	TCF7	Y	0.18	0.0476
chr7	47351243	47351244	-	TCF7	Y	0.28	0.007405
chr29	46212574	46212575	+	TCIRG1		0.27	0.009622
chr29	46212575	46212576	-	TCIRG1		0.22	0.004301
chr3	19031227	19031228	+	TDRKH	Y	0.12	0.04076
chr12	30015320	30015321	-	TEX26	Y	0.14	0.04517
chr12	30015367	30015368	+	TEX26	Y	0.19	0.01925
chr12	30015373	30015374	-	TEX26	Y	0.18	0.03693
chr13	59914284	59914285	-	TFAP2C	Y	0.16	0.04849
chr13	59914298	59914299	+	TFAP2C	Y	0.16	0.02146
chr13	59914299	59914300	-	TFAP2C	Y	0.32	0.002219
chr13	59914496	59914497	-	TFAP2C	Y	0.2	0.02284
chr13	59914589	59914590	+	TFAP2C	Y	0.12	0.04766
chr12	90738553	90738554	+	TFDP1		0.22	0.00279
chr25	18570916	18570917	+	THUMPD1		0.1	0.008279
chr26	21823229	21823230	-	TLX1		0.13	0.03271
chr11	10106130	10106131	-	TLX2	Y	0.14	0.001769
chr21	25424724	25424725	+	TM6SF1		0.24	0.02106
chr21	25424742	25424743	+	TM6SF1		0.18	0.005286
chr6	107477245	107477246	+	TMEM128		0.11	0.03504
chr6	72538259	72538260	-	TMEM165	Y	0.1	0.03079
chrX	40095636	40095637	-	TMEM187	Y	0.15	0.04389
chr18	62555678	62555679	-	TMEM190	Y	0.1	0.02357
chr19	20398789	20398790	-	TMEM199 POLDIP2	Y	0.1	0.04611
chr15	29724824	29724825	+	TMEM25	Y	0.12	0.04287
chrX	113924643	113924644	-	TMEM47	Y	0.16	0.001316
chrX	113925053	113925054	+	TMEM47	Y	0.25	0.01057
chr5	113433877	113433878	-	TNFRSF13C		0.2	0.03016
chr16	47751543	47751544	-	TNFRSF25		0.27	0.04404
chr19	27901782	27901783	-	TNFSF13		0.2	0.02843
chr19	27901801	27901802	-	TNFSF13		0.29	0.001191
chr19	27901815	27901816	-	TNFSF13		0.2	0.004066
chr29	50289179	50289180	+	TNNI2		0.21	0.03239
chr2	106772964	106772965	+	TNS1	Y	0.3	0.001646
chr19	34960675	34960676	+	TOP3A		0.11	0.02454
chr13	54426805	54426806	-	TPD52L2	Y	0.13	0.01825
chr10	47084521	47084522	+	TPM1	Y	0.3	0.04596
chr20	71571477	71571478	+	TPPP		0.41	0.03154
chr14	36417174	36417175	+	TRAM1	Y	0.15	0.02336
chr22	51972291	51972292	+	TREX1		0.25	0.03142
chr22	51972297	51972298	-	TREX1		0.19	0.03911
chr22	51972329	51972330	-	TREX1	Y	0.12	0.04218
chrX	59707846	59707847	-	TSC22D3	Y	0.19	0.034
chr29	49842285	49842286	+	TSSC4		0.23	0.02187
chr2	15763880	15763881	-	UBE2E3	Y	0.2	0.008165
chrX	40460578	40460579	-	UBL4A	Y	0.19	0.03896
chrX	40460630	40460631	-	UBL4A	Y	0.14	0.01889
chrX	40460670	40460671	+	UBL4A	Y	0.13	0.03265
chr6	61796832	61796833	-	UCHL1	Y	0.16	0.02957
chr6	61796858	61796859	-	UCHL1	Y	0.11	0.03997
chr13	43606141	43606142	+	UCN3		0.13	0.02304
chr25	42171479	42171480	-	UNCX	Y	0.14	0.02866
chrX	91474398	91474399	-	UXT	Y	0.17	0.01037
chrX	91474444	91474445	-	UXT	Y	0.14	0.02461
chrX	91474462	91474463	-	UXT	Y	0.2	0.0007342
chr18	1449938	1449939	-	VAC14		0.14	0.005907
chr11	13522303	13522304	-	VAX2	Y	0.11	0.04796
chr11	13522620	13522621	+	VAX2		0.14	0.02836
chr22	15280810	15280811	-	VIPR1	Y	0.1	0.03771
chr17	54885420	54885421	+	VPS37B	Y	0.12	0.01945
chr28	43426388	43426389	+	WDFY4		0.19	0.004817
chrX	91784708	91784709	+	WDR13	Y	0.15	0.0233
chrX	2410147	2410148	-	WDR44	Y	0.16	0.01407
chr13	75077836	75077837	+	WFDC2	Y	0.14	0.04869
chr3	30956923	30956924	-	WNT2B	Y	0.34	0.02627
chr1	140944971	140944972	+	WRB		0.12	0.02495
chr17	74116761	74116762	-	YDJC	Y	0.15	0.03342
chr17	74116776	74116777	-	YDJC	Y	0.18	0.00167
chr25	26451959	26451960	+	YPEL3		0.22	0.04064
chrX	5050857	5050858	+	ZBTB33	Y	0.1	0.03084
chr3	108999841	108999842	+	ZC3H12A		0.15	0.0007098
chr11	25588957	25588958	+	ZFP36L2		0.2	0.01296
chr21	69977918	69977919	-	ZFYVE21	Y	0.13	0.01091
chr21	69977932	69977933	-	ZFYVE21	Y	0.1	0.02698
chr12	80717023	80717024	+	ZIC2	Y	0.14	0.03921
chrX	21139496	21139497	+	ZIC3	Y	0.18	0.02562
chrX	92807940	92807941	-	ZNF182	Y	0.25	0.008546
chr22	16512111	16512112	+	ZNF502		0.19	0.03314
chr18	52073679	52073680	+	ZNF575	Y	0.15	0.03442
chr20	56767635	56767636	-	ZNF622	Y	0.13	0.01237
chrX	102886456	102886457	+	ZNF674		0.11	0.03878
chr25	26996466	26996467	+	ZNF688	Y	0.1	0.04467
chr25	2750271	2750272	+	ZNF75A	Y	0.11	0.01662
chr18	63697292	63697293	+	ZNF787		0.18	0.01157
chr18	63697332	63697333	+	ZNF787		0.13	0.03748
chr18	63697336	63697337	-	ZNF787		0.19	0.01741
chr18	63697350	63697351	+	ZNF787		0.32	0.0001418
chr18	63697355	63697356	+	ZNF787		0.26	0.00699
chr18	63697388	63697389	+	ZNF787		0.14	0.03075
chr29	43986935	43986936	-	ZNHIT2	Y	0.34	0.002515
chr29	43986939	43986940	-	ZNHIT2	Y	0.28	0.03393
chr29	43986959	43986960	-	ZNHIT2	Y	0.12	0.02108
chr24	22080263	22080264	-	ZSCAN30		0.22	0.04363

## Sheet: Sheet2
chrom	chromstart	chromend	strand	exon	cgi	meth diff	pvalue
chr7	45809098	45809099	-	ABHD17A	Y	0.14	0.04351
chr17	66101490	66101491	+	ACACB		0.19	0.003848
chr3	92309010	92309011	-	ACOT11		0.34	0.01855
chr3	92309028	92309029	-	ACOT11		0.29	0.006622
chr1	8812643	8812644	+	ADAMTS5	Y	0.17	0.01162
chr1	8812724	8812725	-	ADAMTS5		0.16	0.03667
chr16	30656092	30656093	-	ADCK3	Y	0.1	0.04421
chr10	20673570	20673571	+	ADCY4	Y	0.14	0.03737
chr10	20673646	20673647	+	ADCY4	Y	0.14	0.03268
chr5	119998221	119998222	-	ADM2	Y	0.26	0.0001645
chr19	34085285	34085286	+	ADORA2B		0.33	0.01072
chr2	126351919	126351920	-	AHDC1	Y	0.27	0.001467
chr1	81209030	81209031	-	AHSG		0.19	0.008391
chr21	62921061	62921062	+	AK7		0.27	0.03376
chr28	44745055	44745056	-	ALOX5		0.17	0.0076
chr24	58204107	58204108	-	ALPK2		0.18	0.003052
chr2	131792299	131792300	+	ALPL		0.11	0.005921
chr15	77280775	77280776	-	AMBRA1		0.12	0.02448
chr22	51259423	51259424	-	AMT		0.15	0.03332
chr20	62819975	62819976	-	ANKRD33B	Y	0.1	0.03224
chr3	21600845	21600846	+	ANKRD35	Y	0.14	0.01354
chr29	50434670	50434671	-	AP2A2		0.14	0.04589
chr10	4789750	4789751	-	AQPEP	Y	0.11	0.0334
chr3	14865296	14865297	-	ARHGEF2	Y	0.16	0.04922
chr8	60251013	60251014	-	ARHGEF39	Y	0.21	0.0008769
chr29	49957379	49957380	-	ASCL2	Y	0.1	0.01278
chr5	30004234	30004235	-	ASIC1		0.26	0.007726
chr21	70275383	70275384	+	ASPG		0.12	0.01242
chr25	26615006	26615007	-	ASPHD1		0.22	0.01676
chr25	26615010	26615011	-	ASPHD1		0.27	0.01846
chr11	100841841	100841842	+	ASS1		0.18	0.04525
chr11	100841856	100841857	+	ASS1		0.12	0.009919
chr10	68076328	68076329	-	ATG14		0.14	0.03727
chr2	107897626	107897627	+	ATG9A		0.12	0.01982
chr22	55086389	55086390	+	ATP2B2		0.22	0.005469
chr18	35172106	35172107	+	ATP6V0D1		0.18	0.01924
chr23	27471573	27471574	+	BAG6		0.13	0.02443
chr5	110379428	110379429	-	BAIAP2L2	Y	0.11	0.02569
chr3	14236657	14236658	+	BCAN	Y	0.15	0.03707
chr3	14236727	14236728	+	BCAN	Y	0.19	0.04791
chr24	62105037	62105038	-	BCL2	Y	0.21	0.03554
chr23	4390736	4390737	+	BMP5		0.22	0.0141
chr13	62856442	62856443	-	BPIFB2		0.19	0.03529
chr19	57722059	57722060	-	BTBD17	Y	0.14	0.03313
chr23	31363082	31363083	+	BTN1A1	Y	0.16	0.03126
chr23	31363102	31363103	+	BTN1A1	Y	0.13	0.04185
chr11	10195456	10195457	+	C11H2orf81	Y	0.2	0.01405
chr11	100232334	100232335	-	C11H9orf78		0.16	0.01686
chr15	22136917	22136918	-	C15H11orf88		0.14	0.03424
chr21	71042067	71042068	-	C21H14orf79	Y	0.12	0.04399
chr25	1968234	1968235	-	C25H16orf59	Y	0.12	0.006541
chr25	17365916	17365917	+	C25H16orf62		0.21	0.01833
chr25	17365983	17365984	-	C25H16orf62		0.41	0.00919
chr29	45624880	45624881	+	C29H11orf86		0.15	0.03969
chr29	45624894	45624895	+	C29H11orf86		0.35	0.00616
chr3	101922690	101922691	-	C3H1orf228		0.2	0.03862
chr3	19778919	19778920	-	C3H1orf56	Y	0.16	0.01297
chr8	78554946	78554947	-	C8H9orf64		0.23	0.03958
chr8	78554991	78554992	-	C8H9orf64		0.25	0.001435
chr16	45300533	45300534	-	CA6		0.19	0.007741
chr16	64095912	64095913	+	CACNA1E	Y	0.11	0.0246
chr16	64095937	64095938	-	CACNA1E		0.15	0.01398
chr16	64095963	64095964	+	CACNA1E		0.26	0.006434
chr19	63738602	63738603	+	CACNG1	Y	0.16	0.04228
chr18	62120545	62120546	-	CACNG6		0.14	0.01736
chr15	57302627	57302628	+	CAPN5		0.18	0.007213
chr17	74111325	74111326	+	CCDC116	Y	0.14	0.03861
chr17	74111460	74111461	-	CCDC116	Y	0.1	0.005826
chr17	74111553	74111554	-	CCDC116	Y	0.11	0.03853
chr17	63444358	63444359	-	CCDC42B	Y	0.11	0.04033
chr25	2448029	2448030	-	CCDC64B		0.2	0.01876
chr6	118317090	118317091	-	CCDC96		0.11	0.0299
chr15	47384645	47384646	+	CCKBR		0.25	0.01375
chr29	47547087	47547088	+	CCND1	Y	0.14	0.03994
chr19	43377873	43377874	-	CCR10	Y	0.24	0.002232
chr19	43377917	43377918	+	CCR10	Y	0.15	0.02505
chr19	43377920	43377921	+	CCR10	Y	0.19	0.03844
chr19	43377929	43377930	+	CCR10	Y	0.13	0.02361
chr19	43377950	43377951	+	CCR10	Y	0.1	0.008343
chr19	43377966	43377967	+	CCR10	Y	0.12	0.01936
chr19	43378003	43378004	+	CCR10	Y	0.17	0.02024
chr19	43378038	43378039	+	CCR10	Y	0.3	0.04472
chr9	103461934	103461935	-	CCR6	Y	0.22	0.03639
chr3	12553613	12553614	+	CD5L		0.21	0.03001
chr22	52263639	52263640	-	CDC25A		0.19	0.01028
chr28	1510714	1510715	+	CDC42EP3	Y	0.15	0.01651
chr18	14309317	14309318	-	CDH15	Y	0.1	0.03216
chr19	18028405	18028406	-	CDK5R1	Y	0.1	0.01848
chr4	94959227	94959228	+	CEP41		0.16	0.03996
chr29	44640317	44640318	+	CFL1		0.22	0.04476
chr22	60961203	60961204	-	CHCHD6		0.19	0.03671
chr25	21658628	21658629	-	CHP2	Y	0.1	0.03801
chr28	28256624	28256625	-	CHST3	Y	0.11	0.04738
chr7	3709142	3709143	+	CILP2	Y	0.12	0.01951
chr7	45358758	45358759	+	CIRBP		0.3	0.007353
chr25	34019543	34019544	-	CLDN3	Y	0.44	0.001306
chr25	33576745	33576746	-	CLIP2		0.29	0.03126
chr15	52663482	52663483	+	CLPB		0.27	0.02013
chr5	103589094	103589095	+	CLSTN3		0.1	0.01052
chr25	2910511	2910512	+	CLUAP1		0.14	0.04979
chr18	25922627	25922628	-	CNGB1		0.27	0.01886
chr26	20207415	20207416	-	CNNM1	Y	0.1	0.04489
chr19	37100029	37100030	+	COL1A1		0.11	0.04167
chr7	5491367	5491368	-	COLGALT1		0.24	0.02303
chr25	3515415	3515416	-	CORO7	Y	0.14	0.02669
chr17	546686	546687	-	CPE	Y	0.11	0.03125
chr25	27225923	27225924	+	CTF1	Y	0.18	0.0103
chr19	24970233	24970234	+	CTNS		0.19	0.02406
chr18	57518355	57518356	-	CTU1	Y	0.19	0.006709
chr7	52512124	52512125	-	CXXC5		0.25	0.0124
chr19	48416327	48416328	+	CYB561	Y	0.15	0.04654
chr14	2712258	2712259	+	CYP11B1		0.11	0.04191
chr2	38709824	38709825	+	CYTIP		0.22	0.03333
chr7	21266168	21266169	+	DAPK3		0.12	0.0393
chr7	21266169	21266170	-	DAPK3		0.44	0.04578
chr19	48543062	48543063	-	DCAF7		0.16	0.02442
chr4	5360978	5360979	-	DDC		0.18	0.03571
chr17	73316853	73316854	-	DDT	Y	0.13	0.01884
chr18	14786341	14786342	+	DEF8		0.21	0.01865
chr2	108075903	108075904	-	DES	Y	0.24	0.02496
chr17	74990695	74990696	+	DGCR8	Y	0.17	0.03201
chr3	91997727	91997728	+	DHCR24		0.14	0.003012
chr17	53118604	53118605	-	DHX37		0.2	0.04856
chr21	68151283	68151284	+	DIO3	Y	0.32	0.001213
chr3	77572719	77572720	+	DIRAS3	Y	0.29	0.0314
chr29	44565264	44565265	-	DKFZP761E198		0.35	0.01792
chr18	10465570	10465571	+	DNAAF1		0.14	0.002049
chr16	47622675	47622676	+	DNAJC11		0.16	0.0165
chr11	74065218	74065219	-	DNMT3A		0.12	0.04456
chr29	46118674	46118675	+	DOC2G		0.3	0.04525
chr7	40362475	40362476	+	DOK3	Y	0.22	0.03063
chr7	40365933	40365934	-	DOK3		0.23	0.02785
chr16	42846054	42846055	-	DRAXIN		0.1	0.03958
chr16	42846103	42846104	-	DRAXIN		0.21	0.01047
chr18	25777865	25777866	+	DRC7		0.4	0.04421
chr17	63358800	63358801	+	DTX1		0.18	0.003818
chr11	2252062	2252063	-	DUSP2	Y	0.1	0.01139
chr3	1657256	1657257	-	DUSP27		0.13	0.03955
chr3	1657328	1657329	-	DUSP27		0.14	0.03082
chr25	1759610	1759611	-	E4F1	Y	0.2	0.04387
chr25	1760085	1760086	+	E4F1	Y	0.25	0.003857
chr23	49916664	49916665	+	ECI2	Y	0.26	0.002994
chr23	49916668	49916669	+	ECI2	Y	0.3	0.0356
chr23	49916681	49916682	-	ECI2	Y	0.36	0.03914
chr23	49916692	49916693	+	ECI2	Y	0.32	0.007735
chr23	49916693	49916694	-	ECI2	Y	0.35	0.04505
chr23	49916704	49916705	+	ECI2	Y	0.33	0.01474
chr23	49916708	49916709	-	ECI2	Y	0.35	0.01578
chr23	49916719	49916720	+	ECI2	Y	0.27	0.01374
chr3	20233859	20233860	-	ECM1		0.33	0.03603
chr25	20115130	20115131	+	EEF2K		0.2	0.01121
chr25	20115139	20115140	+	EEF2K		0.15	0.04736
chr25	20115143	20115144	+	EEF2K		0.39	0.002479
chr25	20115190	20115191	+	EEF2K		0.28	0.009721
chr25	20115200	20115201	+	EEF2K		0.39	0.001165
chr25	20115238	20115239	+	EEF2K		0.14	0.04223
chr25	20115277	20115278	+	EEF2K		0.39	0.01001
chr16	53308170	53308171	-	EFHD2		0.23	0.03528
chr19	45205706	45205707	+	EFTUD2		0.14	0.04093
chr29	43746482	43746483	+	EHD1		0.16	0.02497
chr29	43746508	43746509	+	EHD1		0.37	0.001081
chr18	55071527	55071528	+	EHD2	Y	0.31	0.006848
chrX	91453838	91453839	-	ELK1	Y	0.12	0.01792
chr29	41645916	41645917	+	EML3	Y	0.17	0.01423
chr29	41645935	41645936	+	EML3	Y	0.11	0.01828
chr29	41646001	41646002	+	EML3	Y	0.24	0.002478
chr6	16145652	16145653	+	ENPEP		0.23	0.01257
chr6	16145659	16145660	+	ENPEP		0.16	0.002844
chr3	108775684	108775685	-	EPHA10		0.14	0.04958
chr18	51356593	51356594	-	ERF	Y	0.12	0.007049
chr29	28610470	28610471	-	ESAM	Y	0.27	0.04495
chr29	28605183	28605184	-	ESAM		0.11	0.01525
chr21	69420689	69420690	+	EXOC3L4	Y	0.12	0.01815
chr2	127531855	127531856	+	FAM110D	Y	0.18	0.04285
chr2	127531996	127531997	-	FAM110D	Y	0.15	0.04917
chr11	104510276	104510277	+	FAM163B	Y	0.12	0.03173
chr8	7748266	7748267	-	FAM167A		0.2	0.0121
chr17	41771319	41771320	+	FAM198B	Y	0.2	0.04067
chrX	40477880	40477881	-	FAM3A	Y	0.25	0.003077
chr2	126806192	126806193	+	FAM46B	Y	0.19	0.03823
chr18	34756465	34756466	+	FAM96B	Y	0.12	0.0243
chr10	46465825	46465826	+	FBXL22		0.15	0.008061
chr10	46465827	46465828	+	FBXL22		0.24	0.01146
chr18	34921371	34921372	-	FBXL8	Y	0.12	0.02075
chr18	34921714	34921715	+	FBXL8	Y	0.11	0.04965
chr11	106288324	106288325	-	FBXW5	Y	0.16	0.02953
chr11	106288330	106288331	+	FBXW5	Y	0.34	0.0263
chr21	22204110	22204111	-	FES		0.25	0.0386
chr21	22204112	22204113	-	FES		0.28	0.04649
chr21	22203081	22203082	-	FES		0.28	0.0138
chrX	79954754	79954755	+	FGF16	Y	0.21	0.02036
chr6	96745963	96745964	-	FGF5		0.23	0.01404
chr26	22375066	22375067	-	FGF8	Y	0.21	0.03914
chr23	27057031	27057032	+	FKBPL		0.15	0.03302
chrX	30922908	30922909	-	FMR1	Y	0.14	0.02724
chr29	5949272	5949273	-	FOLH1B		0.11	0.04314
chr11	71331000	71331001	-	FOSL2		0.17	0.01592
chr19	56172191	56172192	-	FOXJ1	Y	0.21	0.004961
chr9	42009932	42009933	-	FOXO3	Y	0.49	0.00371
chr4	54121275	54121276	+	FOXP2		0.21	0.001213
chr18	1687021	1687022	+	FUK	Y	0.29	0.01551
chr18	1687127	1687128	+	FUK	Y	0.16	0.006523
chr4	8493189	8493190	-	FZD1		0.34	0.01055
chr17	47936769	47936770	-	FZD10	Y	0.14	0.02097
chr10	81492861	81492862	+	GALNT16		0.31	0.006122
chr8	48658314	48658315	+	GDA	Y	0.15	0.02062
chr20	36635695	36635696	+	GDNF	Y	0.14	0.006011
chr7	12394920	12394921	-	GIPC1	Y	0.11	0.002837
chr23	16512283	16512284	+	GLTSCR1L		0.38	0.005885
chr18	54195841	54195842	+	GNG8	Y	0.12	0.02451
chr18	54195842	54195843	-	GNG8	Y	0.1	0.01249
chr23	28225959	28225960	-	GNL1		0.23	0.02625
chrX	97432905	97432906	+	GNL3L	Y	0.14	0.04013
chr23	16582853	16582854	+	GNMT		0.19	0.03307
chr13	26230011	26230012	+	GPR158	Y	0.11	0.04163
chr19	39630767	39630768	-	GPR179	Y	0.19	0.04031
chr19	39630788	39630789	-	GPR179	Y	0.2	0.0151
chr3	34019925	34019926	+	GPR61		0.22	0.01159
chr14	1625504	1625505	-	GPT	Y	0.14	0.02351
chr14	1625515	1625516	+	GPT	Y	0.11	0.01769
chr25	38906998	38906999	-	GRID2IP	Y	0.23	0.02445
chr22	49677641	49677642	-	GRM2		0.27	0.01446
chr21	61183205	61183206	+	GSC	Y	0.12	0.001756
chr26	25088735	25088736	+	GSTO1	Y	0.11	0.01376
chr29	50151516	50151517	-	H19	Y	0.19	0.03596
chr25	1388730	1388731	-	HAGH		0.19	0.01395
chr3	14256182	14256183	-	HAPLN2	Y	0.17	0.008123
chr9	77216479	77216480	-	HEBP2		0.21	0.02185
chr16	47798675	47798676	+	HES2	Y	0.14	0.0009022
chr28	25776059	25776060	-	HKDC1		0.21	0.008581
chr7	45191744	45191745	+	HMHA1		0.17	0.04958
chr25	1291498	1291499	+	HN1L		0.19	0.04343
chr17	65432601	65432602	+	HNF1A		0.39	0.007579
chr19	14339606	14339607	-	HNF1B		0.14	0.03051
chr4	69325863	69325864	-	HOXA10		0.2	0.04735
chr4	69386421	69386422	+	HOXA3	Y	0.18	0.02321
chr4	69386443	69386444	-	HOXA3	Y	0.14	0.01024
chr4	69386452	69386453	-	HOXA3	Y	0.1	0.02226
chr4	69386465	69386466	-	HOXA3	Y	0.13	0.02005
chr4	69386476	69386477	-	HOXA3	Y	0.17	0.00706
chr5	26138516	26138517	-	HOXC4	Y	0.13	0.04915
chr29	42388317	42388318	+	HRASLS5	Y	0.22	0.0137
chr7	19837030	19837031	+	HSD11B1L	Y	0.28	0.01321
chr10	76994049	76994050	-	HSPA2	Y	0.4	0.00218
chr10	76994058	76994059	-	HSPA2	Y	0.29	0.002752
chr10	76994067	76994068	-	HSPA2	Y	0.22	0.02909
chr29	24824129	24824130	-	HTATIP2		0.14	0.04049
chr27	33780458	33780459	-	HTRA4	Y	0.11	0.04049
chrX	96474880	96474881	+	HUWE1		0.22	0.002331
chr2	126248674	126248675	-	IFI6	Y	0.52	0.005122
chr2	126248676	126248677	-	IFI6	Y	0.29	0.003793
chr29	51367916	51367917	+	IFITM3	Y	0.11	0.01994
chr14	58850136	58850137	+	IFT27	Y	0.12	0.04069
chr1	82127901	82127902	-	IGF2BP2		0.11	0.04834
chr3	9874739	9874740	+	IGSF9	Y	0.17	0.01259
chr4	5448759	5448760	-	IKZF1		0.13	0.02899
chr3	16211807	16211808	+	IL6R		0.29	0.02758
chr3	2019657	2019658	+	ILDR2	Y	0.12	0.01549
chr3	2019669	2019670	+	ILDR2	Y	0.16	0.02341
chr21	32112876	32112877	-	ISL2	Y	0.1	0.03616
chr5	57898059	57898060	+	ITGA7		0.13	0.007949
chr19	56481497	56481498	-	ITGB4		0.15	0.008558
chr1	69801966	69801967	+	ITGB5		0.25	0.02909
chr10	37043006	37043007	-	ITPKA	Y	0.12	0.03929
chr7	22745376	22745377	+	IZUMO4		0.32	0.01332
chr15	78578113	78578114	+	KBTBD4		0.19	0.0447
chrX	62456868	62456869	+	KCNE1L	Y	0.24	0.04563
chr19	48505179	48505180	+	KCNH6	Y	0.2	0.03525
chr19	48505205	48505206	+	KCNH6	Y	0.19	0.04031
chr28	32827166	32827167	+	KCNMA1	Y	0.19	0.0181
chr19	20619172	20619173	-	KIAA0100		0.37	0.003833
chr19	20619183	20619184	-	KIAA0100		0.42	0.002449
chr19	54102946	54102947	-	KIAA1731NL	Y	0.1	0.04476
chr19	54103018	54103019	+	KIAA1731NL	Y	0.33	0.01341
chr19	54103028	54103029	+	KIAA1731NL	Y	0.19	0.02866
chr19	54103356	54103357	+	KIAA1731NL		0.36	0.003421
chr19	54103376	54103377	-	KIAA1731NL		0.23	0.01013
chr19	54103534	54103535	-	KIAA1731NL		0.31	0.03142
chr19	54103537	54103538	-	KIAA1731NL		0.29	0.008458
chr21	69953254	69953255	+	KLC1		0.11	0.01854
chr14	63955140	63955141	+	KLF10		0.12	0.03308
chr21	28220797	28220798	-	KLF13	Y	0.2	0.02685
chr21	28220807	28220808	-	KLF13	Y	0.19	0.04858
chr8	98845996	98845997	+	KLF4	Y	0.3	0.01367
chr8	98846157	98846158	-	KLF4	Y	0.2	0.01132
chr8	98846183	98846184	-	KLF4	Y	0.12	0.0288
chr8	98846539	98846540	+	KLF4	Y	0.16	0.0282
chr3	8409141	8409142	+	KLHDC9	Y	0.37	0.003415
chr3	8409142	8409143	-	KLHDC9	Y	0.46	0.009905
chr3	8409154	8409155	-	KLHDC9	Y	0.42	0.02191
chr3	8409688	8409689	-	KLHDC9	Y	0.31	0.00264
chr3	8409694	8409695	-	KLHDC9	Y	0.26	0.006005
chr11	75362973	75362974	+	KLHL29	Y	0.12	0.0218
chr18	57423554	57423555	-	KLK7		0.39	0.03573
chr18	54895668	54895669	-	KPTN	Y	0.17	0.04122
chr19	42434314	42434315	-	KRT14		0.11	0.04243
chr5	27175164	27175165	-	KRT18		0.17	0.03396
chr19	41649557	41649558	+	KRT28	Y	0.19	0.0215
chr5	27842804	27842805	+	KRT7	Y	0.17	0.01874
chr5	27451044	27451045	-	KRT73		0.27	0.01002
chr5	27665675	27665676	+	KRT82		0.17	0.02425
chr5	27699116	27699117	+	KRT85	Y	0.16	0.03478
chrX	39999495	39999496	-	L1CAM		0.19	0.03596
chr10	72004925	72004926	+	L3HYPDH	Y	0.13	0.007157
chrX	111325703	111325704	-	LANCL3	Y	0.19	0.01109
chr26	21894529	21894530	-	LBX1	Y	0.11	0.01419
chr2	128091768	128091769	+	LDLRAP1		0.21	0.006231
chr19	19757188	19757189	-	LGALS9		0.2	0.02082
chr12	22819667	22819668	+	LHFP		0.31	0.04474
chr11	95128350	95128351	-	LHX2	Y	0.22	0.01699
chr11	95128356	95128357	-	LHX2	Y	0.28	0.04971
chr11	95128361	95128362	-	LHX2	Y	0.2	6.45e-05
chr11	95128373	95128374	-	LHX2	Y	0.15	0.03213
chr11	95128380	95128381	-	LHX2	Y	0.21	0.004147
chr11	95128385	95128386	-	LHX2	Y	0.15	0.03246
chr15	65401750	65401751	-	LMO2	Y	0.14	0.01864
chr3	14454833	14454834	-	LOC100848574		0.28	0.00664
chr3	14454845	14454846	+	LOC100848574		0.25	0.008607
chr3	14454846	14454847	-	LOC100848574		0.19	0.02426
chr3	14454854	14454855	-	LOC100848574		0.23	0.01996
chr3	14454855	14454856	+	LOC100848574		0.28	0.02086
chr3	14454856	14454857	-	LOC100848574		0.31	0.002761
chr7	21665571	21665572	+	LOC618071		0.11	0.02856
chr27	4898842	4898843	-	LOC789175		0.27	0.01855
chr7	19826011	19826012	+	LONP1		0.14	0.04542
chr7	19833059	19833060	-	LONP1		0.25	0.006968
chr5	104172041	104172042	+	LPAR5	Y	0.32	0.0284
chr14	1606990	1606991	+	LRRC24	Y	0.16	0.03388
chr16	50550934	50550935	-	LRRC47		0.23	0.004195
chr16	50550961	50550962	+	LRRC47		0.25	0.02401
chr3	13980776	13980777	-	LRRC71	Y	0.17	0.03293
chr22	10487364	10487365	+	LRRFIP2		0.21	0.004583
chr29	41711689	41711690	+	LRRN4CL	Y	0.28	0.008485
chr29	50250830	50250831	-	LSP1		0.11	0.03307
chr29	44382630	44382631	+	LTBP3	Y	0.22	0.007372
chr29	44382639	44382640	+	LTBP3	Y	0.38	0.000992
chr29	44391856	44391857	+	LTBP3	Y	0.17	0.02521
chr29	44391862	44391863	+	LTBP3	Y	0.11	0.04602
chr29	44397106	44397107	-	LTBP3	Y	0.11	0.04568
chr1	109722353	109722354	+	LXN		0.11	0.04639
chr7	13587143	13587144	+	LYL1	Y	0.15	0.02248
chr28	8499850	8499851	+	LYST		0.18	0.0128
chr12	25999964	25999965	-	MAB21L1	Y	0.33	0.02035
chr12	25999966	25999967	+	MAB21L1	Y	0.19	0.007094
chr12	26000441	26000442	+	MAB21L1	Y	0.11	0.02941
chr12	26000504	26000505	-	MAB21L1	Y	0.19	0.01602
chr12	26000687	26000688	-	MAB21L1		0.27	0.006922
chr12	26000713	26000714	-	MAB21L1		0.2	0.02481
chr15	14156808	14156809	-	MAML2	Y	0.23	0.01896
chr18	55805516	55805517	+	MAMSTR		0.1	0.03594
chr22	52462452	52462453	+	MAP4		0.3	0.04534
chr22	52462460	52462461	+	MAP4		0.32	0.01459
chr22	52462470	52462471	+	MAP4		0.36	0.0049
chr22	52462475	52462476	+	MAP4		0.43	0.009186
chr22	52462481	52462482	+	MAP4		0.35	0.006388
chr22	52462500	52462501	+	MAP4		0.39	0.002204
chr22	52462504	52462505	+	MAP4		0.27	0.006746
chr18	48635712	48635713	-	MAP4K1		0.13	0.04459
chr13	74361970	74361971	-	MATN4	Y	0.2	0.02364
chr10	932957	932958	+	MCC		0.16	0.03591
chr17	61145149	61145150	-	MED13L		0.17	0.0499
chr2	24512423	24512424	-	METAP1D	Y	0.17	0.01522
chr2	24512429	24512430	+	METAP1D	Y	0.16	0.03234
chr2	96349359	96349360	-	METTL21A		0.33	0.02126
chr2	96349360	96349361	+	METTL21A		0.41	0.01422
chr2	96349361	96349362	-	METTL21A		0.3	0.007734
chr2	96349374	96349375	-	METTL21A		0.26	0.0003597
chr2	96349379	96349380	-	METTL21A		0.32	0.01154
chr12	82916017	82916018	-	METTL21C		0.22	0.03295
chr12	82916037	82916038	-	METTL21C		0.23	0.008382
chr17	18709959	18709960	-	MGARP	Y	0.35	0.002381
chr17	18709988	18709989	-	MGARP	Y	0.21	0.007927
chr5	113624756	113624757	-	MGC127055 CYP2D14	Y	0.17	0.00058
chr25	3785762	3785763	-	MGRN1		0.15	0.03246
chrX	109949707	109949708	+	MID1IP1		0.2	0.03246
chrX	109949708	109949709	-	MID1IP1		0.22	0.02955
chrX	109949729	109949730	-	MID1IP1		0.25	0.01539
chr25	36892465	36892466	-	MIR25		0.15	0.0442
chr16	52260884	52260885	-	MMP23B	Y	0.18	0.04274
chr13	75468327	75468328	-	MMP9	Y	0.26	0.0343
chr19	47743824	47743825	+	MRC2		0.17	0.001025
chr9	97494408	97494409	+	MRPL18		0.27	0.00652
chr17	64925830	64925831	-	MSI1		0.12	0.03994
chr5	10330759	10330760	-	MYF6		0.19	0.01403
chr5	10330769	10330770	-	MYF6		0.24	0.0115
chr5	10330778	10330779	-	MYF6		0.32	0.00719
chr5	10330781	10330782	-	MYF6		0.25	0.006825
chr7	18352422	18352423	-	MYO1F		0.2	0.00816
chr9	15745656	15745657	+	MYO6	Y	0.15	0.02598
chr24	37757753	37757754	+	MYOM1		0.14	0.03793
chr18	65971833	65971834	-	MZF1	Y	0.19	0.01082
chr18	65979347	65979348	-	MZF1	Y	0.17	0.004715
chr18	65979373	65979374	-	MZF1	Y	0.19	0.02097
chr18	65979436	65979437	-	MZF1	Y	0.23	0.01301
chr18	65979438	65979439	-	MZF1	Y	0.2	0.01248
chr18	65979443	65979444	-	MZF1	Y	0.27	0.01212
chr29	43935735	43935736	-	NAALADL1		0.16	0.01847
chr14	2328442	2328443	-	NAPRT	Y	0.21	0.008002
chr7	3972513	3972514	-	NCAN	Y	0.24	0.04771
chr19	20717696	20717697	+	NEK8		0.1	0.00222
chr19	20718090	20718091	-	NEK8	Y	0.23	0.01451
chr6	109830532	109830533	+	NELFA	Y	0.27	0.03466
chr6	109830533	109830534	-	NELFA	Y	0.21	0.01505
chr6	109830534	109830535	+	NELFA	Y	0.27	0.02521
chr18	34931385	34931386	-	NOL3		0.17	0.01381
chr4	114393204	114393205	-	NOS3	Y	0.16	0.0252
chr18	53874950	53874951	+	NOVA2	Y	0.11	0.001893
chr18	53875211	53875212	+	NOVA2	Y	0.11	0.04003
chr18	53875215	53875216	-	NOVA2	Y	0.25	0.00953
chr18	53875252	53875253	-	NOVA2	Y	0.24	0.01834
chr11	5979651	5979652	+	NPAS2		0.34	0.02114
chr19	41041254	41041255	-	NR1D1 THRA	Y	0.23	0.01866
chr19	41041277	41041278	-	NR1D1 THRA	Y	0.22	0.01237
chr7	95457422	95457423	-	NR2F1	Y	0.21	0.03181
chr7	95457455	95457456	-	NR2F1	Y	0.14	0.004151
chr7	95457462	95457463	-	NR2F1	Y	0.25	0.01009
chr7	95457677	95457678	-	NR2F1	Y	0.15	0.0005281
chr28	37101149	37101150	-	NRG3	Y	0.11	0.02224
chr29	43477946	43477947	-	NRXN2	Y	0.1	0.03518
chr29	43477953	43477954	-	NRXN2	Y	0.23	0.02187
chr29	43478129	43478130	-	NRXN2	Y	0.16	0.04068
chr29	43478135	43478136	-	NRXN2	Y	0.26	0.004663
chr29	43529229	43529230	+	NRXN2	Y	0.22	0.0286
chr29	43529336	43529337	+	NRXN2	Y	0.11	0.03139
chr5	105141950	105141951	-	NTF3	Y	0.14	0.03612
chr23	8298626	8298627	+	NUDT3		0.16	0.03666
chr15	52420459	52420460	-	NUMA1		0.26	0.01673
chr7	2608765	2608766	+	OBSCN		0.28	0.02015
chr27	12382705	12382706	+	ODZ3		0.15	0.02552
chr3	29507451	29507452	+	OLFML3		0.2	0.02079
chr14	1958789	1958790	-	OPLAH	Y	0.28	0.02271
chr14	1966494	1966495	+	OPLAH	Y	0.13	0.01831
chr3	32047633	32047634	-	OVGP1		0.31	0.01461
chr17	45576369	45576370	+	P2RX2	Y	0.21	0.01068
chr17	45576410	45576411	+	P2RX2	Y	0.12	0.01147
chr23	8533223	8533224	+	PACSIN1		0.13	0.03121
chr11	103306237	103306238	-	PAEP		0.1	0.04289
chr18	49166499	49166500	+	PAK4		0.26	0.01066
chr13	79448251	79448252	+	PARD6B	Y	0.14	0.02279
chr21	47293906	47293907	-	PAX9	Y	0.11	0.03085
chr3	121284943	121284944	+	PDCD1		0.22	0.0128
chr2	19214432	19214433	+	PDE11A		0.19	0.04682
chr19	35389732	35389733	-	PEMT		0.27	0.02881
chr7	17569616	17569617	-	PEX11G		0.18	0.01259
chr13	45500825	45500826	-	PFKP		0.23	0.01781
chr17	54716504	54716505	+	PITPNM2		0.12	0.02176
chr17	54716526	54716527	+	PITPNM2		0.18	0.04048
chr17	54716553	54716554	-	PITPNM2		0.12	0.009451
chr17	54798789	54798790	+	PITPNM2	Y	0.1	0.02135
chr26	22746441	22746442	-	PITX3	Y	0.14	0.01519
chr10	18973368	18973369	+	PKM		0.15	0.006909
chr10	18973381	18973382	-	PKM		0.18	0.0276
chr19	43367884	43367885	+	PLEKHH3	Y	0.46	0.0008432
chr19	43367885	43367886	-	PLEKHH3	Y	0.36	0.001167
chr19	43367890	43367891	-	PLEKHH3	Y	0.33	0.0137
chr19	43367894	43367895	-	PLEKHH3	Y	0.32	0.006766
chr23	10212799	10212800	+	PNPLA1		0.32	0.001308
chr23	10212824	10212825	+	PNPLA1		0.28	0.03716
chr23	10212834	10212835	+	PNPLA1		0.25	0.000219
chr7	17630914	17630915	+	PNPLA6		0.26	0.04796
chr19	20398789	20398790	-	POLDIP2	Y	0.1	0.04611
chrX	91723666	91723667	-	PORCN		0.14	0.02518
chr18	53436588	53436589	-	PPP1R13L	Y	0.12	0.02989
chr18	53441996	53441997	+	PPP1R13L	Y	0.12	0.04873
chr18	55928998	55928999	-	PPP1R15A		0.37	0.0128
chrX	92387631	92387632	+	PPP1R3F	Y	0.16	0.03241
chrX	92387694	92387695	-	PPP1R3F	Y	0.11	0.01163
chr9	44360053	44360054	-	PRDM1	Y	0.15	0.02923
chr9	44360058	44360059	-	PRDM1	Y	0.12	0.02944
chr9	44360064	44360065	+	PRDM1	Y	0.21	0.02804
chr9	44360065	44360066	-	PRDM1	Y	0.17	0.02985
chr14	34297862	34297863	-	PREX2		0.15	0.0366
chr15	47330796	47330797	+	PRKCDBP	Y	0.29	0.0234
chr15	47330797	47330798	-	PRKCDBP	Y	0.39	0.007298
chr15	47330802	47330803	+	PRKCDBP	Y	0.36	0.02847
chr15	47330803	47330804	-	PRKCDBP	Y	0.43	0.001416
chr15	47330824	47330825	-	PRKCDBP	Y	0.33	0.008111
chr15	47330835	47330836	+	PRKCDBP	Y	0.4	0.04897
chr15	47330836	47330837	-	PRKCDBP	Y	0.39	0.006778
chr15	47330852	47330853	-	PRKCDBP	Y	0.42	0.002308
chr15	47330863	47330864	+	PRKCDBP	Y	0.45	0.02432
chr15	47330864	47330865	-	PRKCDBP	Y	0.38	0.01999
chr5	106812196	106812197	-	PRMT8	Y	0.13	0.001088
chr19	20689224	20689225	+	PROCA1		0.26	0.03015
chr16	71453760	71453761	+	PROX1	Y	0.28	0.02202
chr23	27485216	27485217	+	PRRC2A		0.21	0.03848
chr23	27039529	27039530	-	PRRT1	Y	0.14	0.01583
chr23	7113513	7113514	-	PSMB8		0.2	0.02845
chr23	16558916	16558917	+	PTCRA	Y	0.12	0.01004
chr23	16558963	16558964	+	PTCRA	Y	0.26	0.01651
chr23	16558976	16558977	+	PTCRA	Y	0.19	0.03368
chr23	16558979	16558980	+	PTCRA	Y	0.13	0.04993
chr23	16559021	16559022	-	PTCRA	Y	0.15	0.03112
chr23	16559026	16559027	-	PTCRA	Y	0.13	0.007314
chr3	74488833	74488834	-	PTGER3	Y	0.13	0.0441
chr11	100144197	100144198	+	PTGES	Y	0.19	0.005254
chr14	4014740	4014741	-	PTK2		0.1	0.03826
chr14	4059641	4059642	+	PTK2	Y	0.17	0.001589
chr19	44446249	44446250	+	PYY	Y	0.15	0.008218
chr11	11341324	11341325	-	RAB11FIP5		0.14	0.01405
chrX	14003497	14003498	+	RAB33A	Y	0.27	0.01274
chrX	14003500	14003501	+	RAB33A	Y	0.31	0.01648
chr25	26184184	26184185	+	RABEP2		0.29	0.03493
chr4	81973366	81973367	-	RALA	Y	0.11	0.04939
chr11	44528804	44528805	-	RANBP2		0.12	0.03557
chr5	32718315	32718316	+	RAPGEF3		0.16	0.034
chr5	32718369	32718370	+	RAPGEF3		0.36	0.002085
chr7	8716721	8716722	+	RASAL3	Y	0.1	0.03107
chr5	74115811	74115812	+	RASD2		0.1	0.04049
chr28	13695829	13695830	+	RASGEF1A		0.16	0.03714
chr10	34276512	34276513	-	RASGRP1		0.1	0.04307
chr17	70727175	70727176	+	RASL10A	Y	0.11	0.02664
chr17	70727209	70727210	-	RASL10A	Y	0.16	0.03367
chr5	49368906	49368907	-	RASSF3		0.2	0.03477
chr19	53930205	53930206	-	RBFOX3		0.15	0.04646
chr26	31657020	31657021	-	RBM20	Y	0.15	0.03951
chr7	59425986	59425987	+	RBM27		0.13	0.03285
chr13	54274913	54274914	+	RGS19		0.11	0.04977
chr8	70834890	70834891	+	RHOBTB2		0.24	0.01513
chr25	32381417	32381418	+	RN18S1 RN45S		0.15	0.04263
chrX	40364812	40364813	-	RPL10		0.11	0.01982
chr13	67592430	67592431	-	RPRD1B		0.15	0.02714
chr15	35943308	35943309	+	RPS13	Y	0.12	0.01476
chr26	18479734	18479735	+	RRP12		0.12	0.03363
chr19	36866306	36866307	-	RSAD1		0.23	0.01492
chr13	31347535	31347536	+	RSU1		0.46	0.008959
chr19	44748861	44748862	-	RUNDC3A	Y	0.12	0.02574
chr18	48618329	48618330	-	RYR1	Y	0.11	0.01453
chr19	37171696	37171697	+	SAMD14	Y	0.23	0.01564
chr19	37171739	37171740	-	SAMD14	Y	0.14	0.04894
chr19	37175979	37175980	+	SAMD14	Y	0.18	0.0294
chr2	88455405	88455406	-	SATB2	Y	0.21	0.02839
chr2	88455417	88455418	-	SATB2	Y	0.3	0.02978
chr2	88455533	88455534	+	SATB2	Y	0.26	0.02683
chr2	88455541	88455542	+	SATB2	Y	0.25	0.03556
chr8	10739938	10739939	-	SCARA5	Y	0.16	0.02008
chrX	132323756	132323757	-	SCML2	Y	0.13	0.02486
chrX	132323758	132323759	-	SCML2	Y	0.13	0.00109
chr29	44379490	44379491	-	SCYL1		0.2	0.001755
chr20	71964030	71964031	-	SDHA	Y	0.12	0.0145
chr14	25107966	25107967	+	SDR16C5		0.3	0.00682
chr17	72064743	72064744	+	SELM	Y	0.15	0.01573
chr17	66572877	66572878	-	SELPLG		0.22	0.04821
chr22	50657748	50657749	+	SEMA3B		0.15	0.02982
chr11	2786133	2786134	+	SEMA4C	Y	0.34	0.003152
chr13	28310574	28310575	-	SEPHS1		0.1	0.01358
chr5	113493928	113493929	-	SEPT3		0.21	0.02702
chr15	55519098	55519099	-	SERPINH1	Y	0.11	0.04454
chr15	55519109	55519110	-	SERPINH1	Y	0.17	0.006662
chr15	55519113	55519114	+	SERPINH1	Y	0.27	0.03351
chr15	55519114	55519115	-	SERPINH1	Y	0.25	0.002042
chr15	55519117	55519118	-	SERPINH1	Y	0.21	0.007477
chr17	54468505	54468506	+	SETD8		0.29	0.006736
chr17	54468507	54468508	+	SETD8		0.18	0.007994
chr13	72864195	72864196	-	SGK2		0.23	0.01825
chr12	33578319	33578320	-	SHISA2	Y	0.14	0.02399
chr5	56542328	56542329	-	SHMT2		0.29	0.01688
chr11	27203435	27203436	+	SIX3	Y	0.15	0.03362
chr11	27203446	27203447	+	SIX3	Y	0.11	0.04569
chr3	9974430	9974431	-	SLAMF8		0.12	0.04665
chr27	37017209	37017210	+	SLC20A2		0.35	0.02208
chr18	65926479	65926480	+	SLC27A5	Y	0.23	0.009456
chr18	65919399	65919400	-	SLC27A5	Y	0.14	0.002868
chr23	17855620	17855621	-	SLC29A1		0.23	0.04164
chr23	17855639	17855640	-	SLC29A1		0.28	0.01469
chr14	1722802	1722803	-	SLC39A4	Y	0.21	0.02982
chr8	103831650	103831651	+	SLC46A2	Y	0.1	0.03434
chr17	72690560	72690561	+	SLC5A1		0.12	0.03371
chr3	98566956	98566957	+	SLC5A9		0.28	0.004338
chr17	74366463	74366464	-	SLC7A4	Y	0.37	0.02444
chr17	74366537	74366538	+	SLC7A4	Y	0.22	0.01097
chr20	71758805	71758806	+	SLC9A3	Y	0.12	0.01712
chr13	78767424	78767425	+	SNAI1		0.1	0.03674
chr20	24594856	24594857	+	SNX18	Y	0.17	0.02295
chr20	24594865	24594866	+	SNX18	Y	0.2	0.04061
chr20	24594868	24594869	+	SNX18	Y	0.2	0.006162
chr20	24594877	24594878	+	SNX18	Y	0.23	0.01713
chr20	24594890	24594891	-	SNX18	Y	0.23	0.02621
chr29	37555213	37555214	-	SNX19		0.25	0.004621
chr21	33633443	33633444	+	SNX33		0.4	0.01544
chr21	33633577	33633578	-	SNX33		0.48	0.0001424
chr21	33633592	33633593	-	SNX33		0.35	0.03334
chr21	33625814	33625815	-	SNX33	Y	0.66	1.44e-05
chr9	42924060	42924061	-	SOBP	Y	0.2	0.02751
chr9	42924600	42924601	-	SOBP	Y	0.12	0.01976
chr7	71337203	71337204	-	SOX30	Y	0.12	0.04124
chr2	22485468	22485469	+	SP9	Y	0.14	0.04688
chr13	65499382	65499383	+	SPAG4	Y	0.22	0.00902
chr13	65499386	65499387	+	SPAG4	Y	0.11	0.04913
chr13	65499387	65499388	-	SPAG4	Y	0.15	0.009098
chr13	65499390	65499391	-	SPAG4	Y	0.19	0.0385
chr1	128832261	128832262	+	SPSB4		0.17	0.02066
chr1	128832335	128832336	+	SPSB4		0.21	0.01876
chr1	128832350	128832351	+	SPSB4		0.24	0.01632
chr1	128832363	128832364	-	SPSB4		0.36	0.007983
chr5	113414394	113414395	-	SREBF2	Y	0.16	0.002715
chr28	25641573	25641574	+	SRGN		0.26	0.04085
chr4	113454934	113454935	+	SSPO		0.26	0.02937
chr4	113463268	113463269	-	SSPO	Y	0.26	0.04728
chr4	113466599	113466600	+	SSPO		0.21	0.02694
chr4	113466600	113466601	-	SSPO		0.16	0.01184
chr15	44438802	44438803	+	ST5		0.48	0.006155
chr15	44438807	44438808	+	ST5		0.58	0.007825
chr15	44438818	44438819	+	ST5		0.47	0.006586
chr2	71424467	71424468	+	STEAP3		0.25	0.01368
chr12	83054267	83054268	+	STK24		0.1	0.03421
chr12	83054269	83054270	+	STK24		0.1	0.03421
chr8	75636477	75636478	+	STMN4		0.18	0.0474
chr11	98376440	98376441	+	STXBP1		0.23	0.04455
chrX	91436937	91436938	+	SYN1	Y	0.12	0.02426
chr10	86109878	86109879	+	SYNDIG1L		0.39	0.01602
chr10	86110113	86110114	+	SYNDIG1L		0.23	0.01538
chr10	76584032	76584033	+	SYNE2		0.17	0.00728
chr19	14127727	14127728	-	SYNRG		0.24	0.01628
chr19	14127745	14127746	-	SYNRG		0.27	0.002527
chr18	57177914	57177915	-	SYT3	Y	0.13	0.02085
chr18	62702771	62702772	-	SYT5		0.3	0.02434
chr5	26681532	26681533	-	TARBP2	Y	0.1	0.0298
chr25	26803249	26803250	-	TBC1D10B		0.12	0.02409
chr2	35070923	35070924	+	TBR1	Y	0.12	0.03483
chr4	62203266	62203267	-	TBX20		0.22	0.02046
chr4	62203306	62203307	-	TBX20		0.32	0.006717
chr2	129744247	129744248	+	TCEB3		0.17	0.01184
chr9	73064037	73064038	-	TCF21	Y	0.15	0.0009203
chr17	68434600	68434601	-	TFIP11		0.15	0.04428
chr9	104739645	104739646	+	THBS2		0.16	0.02407
chr9	104739666	104739667	+	THBS2		0.19	0.04192
chr19	20708413	20708414	+	TLCD1		0.18	0.02469
chr22	49232832	49232833	+	TLR9		0.22	0.01273
chr11	10106130	10106131	-	TLX2	Y	0.14	0.001769
chr29	43986093	43986094	+	TM7SF2		0.21	0.03963
chr13	53083297	53083298	-	TMC2		0.16	0.02874
chr13	53083433	53083434	+	TMC2		0.45	0.004845
chr13	53083435	53083436	+	TMC2		0.27	0.03768
chr5	24476264	24476265	+	TMCC3	Y	0.19	0.02705
chr19	27748585	27748586	+	TMEM102		0.17	0.02647
chr29	37854181	37854182	+	TMEM132A	Y	0.12	0.01731
chr18	62615654	62615655	+	TMEM150B		0.15	0.02806
chr18	62555678	62555679	-	TMEM190	Y	0.1	0.02357
chr2	108202912	108202913	-	TMEM198		0.27	0.01307
chrX	113924643	113924644	-	TMEM47	Y	0.16	0.001316
chrX	113925053	113925054	+	TMEM47	Y	0.25	0.01057
chr23	17794676	17794677	-	TMEM63B		0.26	0.01779
chr23	17794685	17794686	-	TMEM63B		0.11	0.03628
chr4	114455957	114455958	-	TMUB1		0.22	0.03006
chr4	114455960	114455961	-	TMUB1		0.23	0.009943
chr4	114456071	114456072	+	TMUB1		0.15	0.001341
chr2	106642496	106642497	+	TNS1		0.19	0.01557
chr17	73930768	73930769	-	TOP3B		0.26	0.009752
chr14	36417174	36417175	+	TRAM1	Y	0.15	0.02336
chr22	51970023	51970024	-	TREX1		0.14	0.0281
chr18	65957068	65957069	+	TRIM28		0.21	0.008051
chr25	36233378	36233379	-	TRIM56		0.19	0.03734
chr15	52291995	52291996	+	TRPC2		0.23	0.02679
chrX	59707846	59707847	-	TSC22D3	Y	0.19	0.034
chr9	34873159	34873160	+	TSPYL1		0.16	0.02996
chr5	75816838	75816839	-	TST	Y	0.15	0.02597
chr3	92081872	92081873	-	TTC22	Y	0.17	0.03759
chr21	7728880	7728881	-	TTC23		0.29	0.03865
chr13	57875327	57875328	-	TUBB1		0.14	0.03955
chr7	16109066	16109067	-	TYK2		0.22	0.006766
chr22	50995643	50995644	+	UBA7		0.11	0.04996
chrX	40460578	40460579	-	UBL4A	Y	0.19	0.03896
chr29	41701756	41701757	+	UBXN1		0.28	0.01001
chr6	61796832	61796833	-	UCHL1	Y	0.16	0.02957
chr6	61796858	61796859	-	UCHL1	Y	0.11	0.03997
chr3	8350771	8350772	-	USP21		0.17	0.0219
chrX	91474462	91474463	-	UXT	Y	0.2	0.0007342
chr14	2433648	2433649	-	VAMP2	Y	0.12	0.04846
chr26	37796512	37796513	+	VAX1	Y	0.1	0.01236
chr22	15280810	15280811	-	VIPR1	Y	0.1	0.03771
chr22	15311432	15311433	+	VIPR1	Y	0.14	0.01986
chr4	120427248	120427249	-	VIPR2	Y	0.16	0.01668
chr4	429102	429103	-	VSTM2A		0.19	0.001846
chr16	52361815	52361816	+	VWA1	Y	0.19	0.005753
chr2	126469201	126469202	+	WASF2		0.22	0.01632
chr2	126469232	126469233	-	WASF2		0.27	0.01417
chr2	126469235	126469236	-	WASF2		0.3	0.002023
chr25	33185967	33185968	+	WBSCR16		0.13	0.04402
chr25	33185968	33185969	-	WBSCR16		0.29	0.0001158
chr25	33185970	33185971	+	WBSCR16		0.17	0.002162
chr25	33185971	33185972	-	WBSCR16		0.22	0.03985
chr28	43426388	43426389	+	WDFY4		0.19	0.004817
chrX	2410147	2410148	-	WDR44	Y	0.16	0.01407
chr4	114733614	114733615	+	WDR86	Y	0.15	0.017
chr5	31001357	31001358	+	WNT1	Y	0.13	0.03941
chr5	31001360	31001361	+	WNT1	Y	0.1	0.03704
chr5	108638997	108638998	-	WNT5B	Y	0.14	0.03033
chr2	107556226	107556227	-	WNT6	Y	0.14	0.004567
chr22	58830937	58830938	+	WNT7A	Y	0.12	0.04994
chr19	26275856	26275857	-	WSCD1		0.32	0.007814
chr19	26275864	26275865	-	WSCD1		0.3	0.01658
chr19	26275904	26275905	-	WSCD1		0.27	0.03272
chr21	69960640	69960641	+	XRCC3	Y	0.13	0.00395
chr21	69960809	69960810	-	XRCC3	Y	0.13	0.02639
chr17	74116761	74116762	-	YDJC	Y	0.15	0.03342
chr17	74116776	74116777	-	YDJC	Y	0.18	0.00167
chr25	26451959	26451960	+	YPEL3		0.22	0.04064
chr15	24920800	24920801	+	ZBTB16		0.21	0.04148
chrX	5050857	5050858	+	ZBTB33	Y	0.1	0.03084
chr14	42165587	42165588	+	ZFHX4		0.2	0.04347
chr14	42165588	42165589	-	ZFHX4		0.26	0.02208
chr18	49374199	49374200	+	ZFP36	Y	0.22	0.007072
chr18	49374200	49374201	-	ZFP36	Y	0.23	0.03733
chrX	21139496	21139497	+	ZIC3	Y	0.18	0.02562
chrX	92807940	92807941	-	ZNF182	Y	0.25	0.008546
chr18	53155234	53155235	-	ZNF296	Y	0.32	0.008637
chr13	75418293	75418294	-	ZNF335		0.32	0.0242
chr18	47544000	47544001	+	ZNF383		0.18	0.04953
chr18	52073679	52073680	+	ZNF575	Y	0.15	0.03442
chr20	56767635	56767636	-	ZNF622	Y	0.13	0.01237
chr27	32685586	32685587	+	ZNF703	Y	0.4	0.001757
chr19	50482654	50482655	+	ZNF750	Y	0.22	0.03418
chr25	26848193	26848194	-	ZNF771	Y	0.14	0.002261
chr18	63687687	63687688	-	ZNF787	Y	0.26	0.007298
chr29	43986935	43986936	-	ZNHIT2	Y	0.34	0.002515
chr29	43986939	43986940	-	ZNHIT2	Y	0.28	0.03393
chr29	43986959	43986960	-	ZNHIT2	Y	0.12	0.02108
chr25	19230239	19230240	+	ZP2		0.21	0.002917
chr24	22080263	22080264	-	ZSCAN30		0.22	0.04363

## Sheet: Sheet3
chrom	chromstart	chromend	strand	intron	cgi	meth diff	pvalue
chr23	17613569	17613570	+	AARS2	Y	0.14	0.03598
chr23	17634587	17634588	+	AARS2		0.11	0.04515
chr23	17634709	17634710	+	AARS2		0.16	0.009604
chr17	54838669	54838670	-	ABCB9		0.11	0.02049
chr17	54838696	54838697	-	ABCB9		0.2	0.04332
chr17	54838705	54838706	-	ABCB9		0.15	0.00626
chr17	54838772	54838773	+	ABCB9		0.26	0.003419
chr25	14602865	14602866	-	ABCC6		0.16	0.005545
chr21	27056095	27056096	+	ABHD17C		0.22	0.01666
chr7	62540621	62540622	+	ABLIM3		0.15	0.04918
chr11	104250172	104250173	-	ABO		0.2	0.03539
chr11	104250177	104250178	+	ABO		0.13	0.009803
chr19	22308722	22308723	-	ABR		0.25	0.005424
chr19	22360792	22360793	+	ABR		0.35	0.0001477
chr19	22360793	22360794	-	ABR		0.42	0.006704
chr19	22360804	22360805	+	ABR		0.37	0.03803
chr17	66193195	66193196	-	ACACB		0.18	0.006989
chr22	59585592	59585593	+	ACAD9		0.28	0.004227
chr3	116654677	116654678	+	ACKR3		0.61	0.000698
chr22	43379568	43379569	-	ACOX2	Y	0.23	0.01025
chr22	43379577	43379578	-	ACOX2	Y	0.26	0.006483
chr22	43379630	43379631	+	ACOX2	Y	0.27	0.04307
chr22	43379654	43379655	+	ACOX2	Y	0.43	0.01089
chr27	14237887	14237888	+	ACSL1		0.48	0.000923
chr27	14237904	14237905	+	ACSL1		0.46	0.01884
chr27	14237909	14237910	+	ACSL1		0.54	0.0001785
chr26	33203377	33203378	-	ACSL5		0.14	0.006242
chr7	23834691	23834692	+	ACSL6	Y	0.12	0.04178
chr22	11869464	11869465	+	ACVR2B	Y	0.24	0.01251
chr22	11869511	11869512	+	ACVR2B	Y	0.13	0.03888
chr22	11869528	11869529	+	ACVR2B	Y	0.12	0.02149
chr22	11869529	11869530	-	ACVR2B	Y	0.11	0.008236
chr22	11869671	11869672	-	ACVR2B	Y	0.12	0.03807
chr28	27017680	27017681	-	ADAMTS14	Y	0.22	0.03588
chr6	89206156	89206157	-	ADAMTS3		0.13	0.02857
chr6	89210681	89210682	+	ADAMTS3		0.14	0.03501
chr6	89213000	89213001	-	ADAMTS3		0.12	0.002132
chr6	89216285	89216286	-	ADAMTS3		0.1	0.01763
chr6	89218637	89218638	+	ADAMTS3		0.11	0.03603
chr6	89418547	89418548	-	ADAMTS3		0.26	0.01633
chr11	104483387	104483388	+	ADAMTSL2	Y	0.36	0.002617
chr11	104483388	104483389	-	ADAMTSL2	Y	0.34	0.01464
chr11	104494991	104494992	+	ADAMTSL2	Y	0.17	0.01793
chr13	46416746	46416747	-	ADARB2		0.17	0.04162
chr10	90131720	90131721	-	ADCK1		0.2	0.03063
chr4	76934221	76934222	-	ADCY1		0.24	0.003391
chr10	20673508	20673509	-	ADCY4	Y	0.18	0.005497
chr10	20673685	20673686	+	ADCY4	Y	0.28	0.01342
chr1	68311484	68311485	+	ADCY5		0.17	0.03719
chr25	3269329	3269330	-	ADCY9		0.22	0.01384
chr4	65724582	65724583	+	ADCYAP1R1		0.27	0.04079
chr6	107946930	107946931	-	ADD1		0.15	0.04672
chr9	85212492	85212493	-	ADGB		0.14	0.02334
chr9	85212745	85212746	-	ADGB		0.2	0.00744
chr9	85212948	85212949	+	ADGB		0.17	0.01406
chr16	747046	747047	+	ADORA1		0.4	0.001864
chr12	90675472	90675473	-	ADPRHL1		0.14	0.002093
chr4	77888488	77888489	+	AEBP1		0.26	0.02306
chr26	35104155	35104156	-	AFAP1L2		0.22	0.04966
chr6	103809958	103809959	+	AFF1		0.22	0.009506
chrX	31424709	31424710	-	AFF2	Y	0.12	0.01741
chrX	31424719	31424720	-	AFF2	Y	0.16	0.02049
chr25	36530092	36530093	+	AGFG2		0.27	0.03513
chr25	36530131	36530132	+	AGFG2		0.2	0.04847
chr14	4091127	4091128	-	AGO2		0.17	0.001561
chr14	4091161	4091162	-	AGO2		0.26	0.005809
chr11	104140106	104140107	-	AGPAT2		0.14	0.04068
chr9	81641409	81641410	-	AIG1		0.15	0.03172
chr9	81641446	81641447	-	AIG1		0.11	0.04824
chr16	49910624	49910625	+	AJAP1		0.17	0.003902
chr11	98558732	98558733	-	AK1		0.18	0.02067
chr21	62896139	62896140	-	AK7		0.16	0.01016
chr11	102881462	102881463	-	AK8		0.19	0.03397
chr21	43393568	43393569	+	AKAP6		0.33	0.0004117
chr21	70892779	70892780	-	AKT1		0.18	0.04082
chr18	49905788	49905789	-	AKT2		0.14	0.01428
chr3	33469790	33469791	-	ALX3	Y	0.18	0.008678
chr3	33470125	33470126	-	ALX3	Y	0.24	0.01547
chr3	33471375	33471376	-	ALX3	Y	0.18	0.02496
chr3	33471382	33471383	-	ALX3	Y	0.28	0.01724
chr3	33471392	33471393	-	ALX3	Y	0.29	0.0279
chr3	34055158	34055159	-	AMIGO1		0.13	0.03245
chr3	33940086	33940087	+	AMPD2		0.27	0.02786
chr3	33940089	33940090	+	AMPD2		0.38	2.37e-06
chr3	33940090	33940091	-	AMPD2		0.37	0.001014
chr13	60752772	60752773	+	ANGPT4		0.29	0.04067
chr9	61474278	61474279	-	ANKRD6		0.23	0.03597
chr21	68910553	68910554	+	ANKRD9		0.29	0.006337
chr21	68910564	68910565	-	ANKRD9		0.25	0.0009394
chr21	68910634	68910635	-	ANKRD9		0.35	0.01524
chr5	63394953	63394954	-	ANKS1B	Y	0.11	0.01974
chr29	48002356	48002357	-	ANO1		0.13	0.03998
chr21	21636148	21636149	-	ANPEP		0.1	0.01962
chr11	68110610	68110611	-	ANXA4		0.1	0.00971
chr28	42298749	42298750	-	ANXA8L1		0.29	0.01247
chr28	42298782	42298783	-	ANXA8L1		0.25	0.04221
chr10	9053298	9053299	+	AP3B1		0.2	0.0485
chr10	9053333	9053334	+	AP3B1		0.56	0.0007977
chr10	9053334	9053335	-	AP3B1		0.35	0.03827
chr10	9053337	9053338	+	AP3B1		0.45	0.01473
chr10	9053348	9053349	+	AP3B1		0.43	0.007621
chr10	9192892	9192893	-	AP3B1		0.17	0.04488
chr10	9193600	9193601	-	AP3B1		0.17	0.03787
chr27	36727358	36727359	-	AP3M2		0.42	0.004296
chr25	36884443	36884444	-	AP4M1		0.16	0.02917
chr5	111033539	111033540	+	APOBEC3A		0.24	0.04091
chr14	33404934	33404935	-	ARFGEF1		0.16	0.00512
chr15	77500337	77500338	+	ARHGAP1		0.24	0.01501
chr17	10510371	10510372	-	ARHGAP10		0.17	0.004565
chr15	20913716	20913717	+	ARHGAP20		0.12	0.0403
chr19	45681867	45681868	-	ARHGAP27	Y	0.19	0.001799
chr18	54492438	54492439	+	ARHGAP35		0.12	0.006927
chr14	1594546	1594547	+	ARHGAP39		0.14	0.04698
chrX	40048969	40048970	-	ARHGAP4		0.19	0.005931
chr2	135610457	135610458	-	ARHGEF10L	Y	0.14	0.02248
chr16	50813197	50813198	+	ARHGEF16		0.12	0.00707
chr2	136490315	136490316	+	ARHGEF19		0.3	0.03014
chrX	20377163	20377164	-	ARHGEF6	Y	0.14	0.04228
chr7	45104431	45104432	-	ARID3A		0.12	0.0499
chr21	34482773	34482774	+	ARID3B		0.26	0.03694
chr21	34486825	34486826	+	ARID3B		0.27	0.02714
chr20	24991790	24991791	+	ARL15		0.39	0.002491
chr3	118359069	118359070	+	ASB1	Y	0.29	0.02284
chr4	12624964	12624965	-	ASB4		0.24	0.02675
chr4	12624989	12624990	-	ASB4		0.13	0.0197
chr5	30004196	30004197	-	ASIC1		0.17	0.01916
chr21	70270506	70270507	+	ASPG		0.36	0.0352
chr19	51512107	51512108	+	ASPSCR1		0.2	0.03361
chr11	100812661	100812662	+	ASS1		0.32	0.01603
chr11	100812676	100812677	+	ASS1		0.42	3.98e-06
chr11	100812688	100812689	+	ASS1		0.19	0.00804
chr11	100812690	100812691	+	ASS1		0.44	0.000696
chr11	100812691	100812692	-	ASS1		0.41	0.0229
chr11	100812722	100812723	+	ASS1		0.22	0.03703
chr11	100812987	100812988	+	ASS1		0.13	0.006189
chr15	77468709	77468710	-	ATG13		0.12	0.0454
chr22	56124657	56124658	+	ATG7		0.29	0.01376
chr22	56138106	56138107	+	ATG7		0.43	0.03796
chr22	56138119	56138120	+	ATG7		0.2	0.01235
chr22	56188705	56188706	-	ATG7	Y	0.14	0.03477
chr22	55008836	55008837	+	ATP2B2		0.2	0.04341
chr22	55035068	55035069	+	ATP2B2		0.17	0.003808
chr22	55035177	55035178	+	ATP2B2		0.16	0.004732
chr22	55107259	55107260	-	ATP2B2		0.22	0.02413
chr11	86866890	86866891	+	ATP6V1C2		0.15	0.013
chr12	33578319	33578320	-	ATP8A2	Y	0.14	0.02399
chr12	33620825	33620826	+	ATP8A2	Y	0.15	0.002328
chr22	51972291	51972292	+	ATRIP CSPG5		0.25	0.03142
chr22	51972297	51972298	-	ATRIP CSPG5		0.19	0.03911
chr22	51972329	51972330	-	ATRIP CSPG5	Y	0.12	0.04218
chr8	87947063	87947064	+	AUH	Y	0.1	0.02907
chr9	10250983	10250984	+	B3GAT2		0.16	0.0007288
chr24	25796622	25796623	+	B4GALT6		0.23	0.02344
chr1	142876191	142876192	-	BACE2		0.27	0.004164
chr1	142876255	142876256	-	BACE2		0.22	0.02463
chr1	142876352	142876353	-	BACE2		0.17	0.01351
chr26	40125290	40125291	-	BAG3		0.28	0.004408
chr27	33070420	33070421	+	BAG4		0.22	0.001024
chr27	33070485	33070486	+	BAG4		0.13	0.02342
chr14	2965943	2965944	+	BAI1		0.19	0.001824
chr14	2971770	2971771	+	BAI1		0.27	0.0293
chr14	3000565	3000566	+	BAI1		0.2	0.02465
chr14	3007215	3007216	+	BAI1		0.15	0.01843
chr14	3007780	3007781	-	BAI1		0.23	0.02998
chr19	52215648	52215649	-	BAIAP2		0.38	0.009597
chr19	52239085	52239086	-	BAIAP2		0.15	0.04572
chr19	52239110	52239111	-	BAIAP2		0.24	0.02073
chr18	13490625	13490626	-	BANP		0.19	0.02594
chr1	52551400	52551401	-	BBX		0.11	0.03375
chr3	14241387	14241388	+	BCAN	Y	0.27	0.01736
chr18	2621443	2621444	-	BCAR1	Y	0.18	0.002969
chr18	2621448	2621449	-	BCAR1	Y	0.19	0.03158
chr18	2621454	2621455	-	BCAR1	Y	0.22	0.02017
chr18	2623526	2623527	-	BCAR1		0.13	0.0008985
chr13	82214396	82214397	-	BCAS1		0.22	0.02112
chr18	50835752	50835753	-	BCKDHA		0.12	0.04231
chr9	20264106	20264107	-	BCKDHB		0.42	0.01257
chr9	20264157	20264158	-	BCKDHB		0.36	0.01466
chr11	43128248	43128249	-	BCL11A		0.26	0.01989
chr24	62048516	62048517	+	BCL2	Y	0.3	0.02772
chr24	62048738	62048739	-	BCL2	Y	0.18	0.04617
chr18	52930617	52930618	+	BCL3	Y	0.25	0.01981
chr21	67079845	67079846	-	BEGAIN	Y	0.17	0.04921
chr21	67089519	67089520	+	BEGAIN		0.3	0.02193
chr25	13641050	13641051	-	BFAR	Y	0.13	0.0125
chr13	38195740	38195741	-	BFSP1		0.19	0.04911
chr5	109655756	109655757	-	BID		0.23	0.03523
chr5	109648974	109648975	+	BID		0.12	0.03983
chr5	109648985	109648986	+	BID		0.18	0.00684
chr2	5360427	5360428	+	BIN1		0.26	0.03805
chr2	5360452	5360453	+	BIN1		0.28	0.03026
chr2	5360453	5360454	-	BIN1		0.28	0.02532
chr2	5360470	5360471	-	BIN1		0.15	0.02516
chr2	5360493	5360494	+	BIN1		0.11	0.009804
chr2	5360494	5360495	-	BIN1		0.21	0.03392
chr2	5388296	5388297	+	BIN1		0.14	0.04889
chr12	83054267	83054268	+	BIVM		0.1	0.03421
chr12	83054269	83054270	+	BIVM		0.1	0.03421
chr3	107168131	107168132	-	BMP8A		0.16	0.02869
chr3	107168139	107168140	-	BMP8A		0.16	0.01277
chr11	71465849	71465850	+	BRE		0.37	0.001875
chr23	31363082	31363083	+	BTN1A1	Y	0.16	0.03126
chr23	31363102	31363103	+	BTN1A1	Y	0.13	0.04185
chr11	72991029	72991030	+	C11H2orf70		0.13	0.01279
chr14	34790650	34790651	+	C14H8orf34		0.12	0.0008179
chr16	67131475	67131476	-	C16H1orf21		0.44	0.0008795
chr6	115299928	115299929	+	C1QTNF7		0.28	0.03147
chr6	115299953	115299954	+	C1QTNF7		0.41	0.01428
chr6	115299954	115299955	-	C1QTNF7		0.48	0.007985
chr6	115300001	115300002	-	C1QTNF7		0.46	0.01641
chr6	115300009	115300010	-	C1QTNF7		0.25	0.02405
chr6	115300026	115300027	-	C1QTNF7		0.23	0.003137
chr21	31946052	31946053	+	C21H15orf27		0.22	0.005121
chr21	31946473	31946474	-	C21H15orf27		0.34	0.02423
chr21	31957158	31957159	+	C21H15orf27		0.27	0.01315
chr21	31957159	31957160	-	C21H15orf27		0.55	0.0009578
chr21	31973704	31973705	+	C21H15orf27		0.11	0.03432
chr28	3847097	3847098	+	C28H1orf198		0.23	0.0004524
chr28	3847099	3847100	+	C28H1orf198		0.21	0.04577
chr4	7595131	7595132	+	C4H7orf57	Y	0.13	0.01102
chr4	100263587	100263588	+	C4H7orf73		0.22	0.03809
chr20	33338856	33338857	-	C6		0.21	0.0271
chr3	89755919	89755920	+	C8B		0.36	0.01139
chr8	82851692	82851693	-	C8H9orf3		0.19	0.0292
chr19	649661	649662	+	CA10		0.23	0.04917
chr18	13401727	13401728	+	CA5A	Y	0.15	0.03335
chr11	105380556	105380557	-	CACNA1B		0.24	0.03252
chr22	47795731	47795732	+	CACNA1D		0.25	0.007194
chr22	47795745	47795746	+	CACNA1D		0.22	0.002089
chr22	47795754	47795755	+	CACNA1D		0.15	0.01282
chr22	47863102	47863103	+	CACNA1D		0.21	0.02474
chr19	36790394	36790395	+	CACNA1G		0.1	0.02899
chr2	44257142	44257143	-	CACNB4		0.22	0.039
chr2	44329479	44329480	+	CACNB4		0.3	0.01215
chr2	44329480	44329481	-	CACNB4		0.3	0.001972
chr2	44329491	44329492	-	CACNB4		0.37	0.03424
chr15	26174165	26174166	-	CADM1		0.21	0.01469
chr15	26174177	26174178	-	CADM1		0.23	0.007765
chr15	26174180	26174181	-	CADM1		0.18	0.01712
chr15	26347728	26347729	+	CADM1		0.26	0.03122
chr3	10658484	10658485	+	CADM3		0.28	0.004047
chr4	87702285	87702286	+	CADPS2		0.15	0.0461
chr4	77771815	77771816	-	CAMK2B		0.18	0.01073
chr4	77783715	77783716	+	CAMK2B		0.18	0.009938
chr16	27814395	27814396	-	CAPN2		0.26	0.0179
chr2	133835755	133835756	+	CAPZB	Y	0.11	0.01123
chr2	133877968	133877969	-	CAPZB	Y	0.19	0.01594
chr25	41007490	41007491	+	CARD11		0.16	0.01704
chr19	53061639	53061640	-	CARD14		0.23	0.0483
chrX	107530144	107530145	-	CASK		0.27	0.01954
chrX	107530194	107530195	-	CASK		0.23	0.01335
chr7	98471664	98471665	-	CAST		0.14	0.02716
chr18	52956151	52956152	-	CBLC		0.15	0.01862
chr18	52956199	52956200	-	CBLC		0.21	0.04446
chr18	52956204	52956205	-	CBLC		0.17	0.04016
chr18	52956229	52956230	-	CBLC		0.13	0.01174
chr22	61323572	61323573	-	CCDC37		0.12	0.03509
chr1	57831244	57831245	-	CCDC80		0.18	0.001846
chr11	38707422	38707423	-	CCDC85A		0.15	0.003594
chr21	66252519	66252520	+	CCDC85C	Y	0.14	0.02814
chr21	66252695	66252696	+	CCDC85C	Y	0.1	0.03999
chr21	66188047	66188048	+	CCDC85C		0.14	0.0256
chr21	66208847	66208848	-	CCDC85C		0.2	0.007799
chr21	66214171	66214172	+	CCDC85C	Y	0.2	0.01122
chr21	66214173	66214174	+	CCDC85C	Y	0.15	0.02494
chr21	66214204	66214205	+	CCDC85C	Y	0.19	0.01665
chr21	66216523	66216524	-	CCDC85C	Y	0.15	0.0493
chr21	56632735	56632736	-	CCDC88C		0.26	0.01231
chr7	17998584	17998585	+	CCL25	Y	0.23	0.01871
chr7	17998630	17998631	-	CCL25	Y	0.23	0.004282
chr29	47547220	47547221	+	CCND1	Y	0.17	0.03984
chr29	47547242	47547243	-	CCND1	Y	0.11	0.04132
chr19	57616760	57616761	+	CD300A		0.28	0.01832
chr29	38025557	38025558	-	CD5		0.2	0.005676
chr18	51682666	51682667	+	CD79A		0.36	0.009968
chr18	51681138	51681139	+	CD79A	Y	0.16	0.01495
chr29	44193093	44193094	+	CDC42EP2		0.16	0.002681
chr25	3662799	3662800	-	CDIP1		0.3	0.006116
chr5	117241171	117241172	+	CDPF1	Y	0.13	0.03005
chr18	7430184	7430185	+	CDYL2		0.21	0.01363
chr5	109417943	109417944	+	CECR5	Y	0.16	0.04007
chr13	13198005	13198006	-	CELF2		0.2	0.04448
chr24	19981929	19981930	+	CELF4		0.19	0.005568
chr24	20042652	20042653	-	CELF4	Y	0.17	0.02526
chr24	20042676	20042677	-	CELF4	Y	0.39	0.003514
chr24	20042734	20042735	-	CELF4	Y	0.18	0.02877
chr24	20042750	20042751	-	CELF4	Y	0.27	0.03922
chr24	20042836	20042837	-	CELF4	Y	0.2	0.0366
chr24	20084104	20084105	+	CELF4		0.16	0.01579
chr24	20084132	20084133	+	CELF4		0.25	0.02707
chr24	20125653	20125654	+	CELF4		0.18	0.04834
chr10	19042930	19042931	+	CELF6		0.27	0.001758
chr1	150378805	150378806	-	CHAF1B		0.12	0.003898
chr22	60967929	60967930	+	CHCHD6		0.14	0.02104
chr22	60967946	60967947	-	CHCHD6		0.28	0.03338
chr29	50558268	50558269	-	CHID1	Y	0.2	0.004171
chr22	26103690	26103691	+	CHL1		0.13	0.02576
chr22	26104584	26104585	+	CHL1		0.13	0.03402
chr14	83226195	83226196	+	CHMP4C	Y	0.14	0.04881
chr29	5040210	5040211	+	CHORDC1		0.26	0.0485
chr5	68623446	68623447	+	CHST11	Y	0.2	0.006462
chr5	68623454	68623455	+	CHST11	Y	0.12	0.01764
chr5	68623468	68623469	+	CHST11	Y	0.44	0.002628
chr5	68623470	68623471	+	CHST11	Y	0.27	0.003399
chr22	61128679	61128680	+	CHST13		0.11	0.009456
chr22	61128873	61128874	+	CHST13		0.11	0.03033
chr22	61128926	61128927	-	CHST13		0.18	0.005303
chr24	43222002	43222003	-	CIDEA		0.29	0.008691
chr18	53134753	53134754	+	CLASRP		0.13	0.009957
chr19	27604053	27604054	+	CLDN7	Y	0.12	0.04157
chr19	27604069	27604070	+	CLDN7	Y	0.14	0.01097
chr25	2905299	2905300	-	CLUAP1	Y	0.21	0.03268
chr12	80520153	80520154	-	CLYBL		0.23	0.04958
chr12	80520161	80520162	-	CLYBL		0.27	0.002441
chr18	34449257	34449258	+	CMTM2		0.16	0.03917
chrX	34443974	34443975	+	CNGA2		0.14	0.02159
chr16	28233435	28233436	+	CNIH4		0.31	0.01281
chr16	28233530	28233531	+	CNIH4		0.26	0.01509
chr8	77285995	77285996	-	CNTFR		0.1	0.03387
chr25	21324723	21324724	-	COG7		0.22	0.002363
chr23	7316986	7316987	-	COL11A2		0.13	0.01335
chr28	26332409	26332410	+	COL13A1		0.17	0.03086
chr26	24867039	24867040	-	COL17A1		0.31	0.002114
chr1	147001315	147001316	+	COL18A1		0.29	0.001309
chr4	11638685	11638686	+	COL1A2		0.11	0.01861
chr8	105233404	105233405	+	COL27A1		0.33	0.01644
chr8	105233405	105233406	-	COL27A1		0.45	0.004273
chr8	112872747	112872748	+	COLEC11		0.21	0.02947
chr7	5491326	5491327	-	COLGALT1		0.15	0.04434
chr7	5491330	5491331	-	COLGALT1		0.24	0.03432
chr1	154227405	154227406	-	COLQ		0.11	0.01738
chr14	1533297	1533298	+	COMMD5	Y	0.11	0.04579
chr7	4229668	4229669	-	COPE		0.28	0.005937
chr19	21430120	21430121	+	CORO6		0.22	0.003309
chr25	3540790	3540791	-	CORO7		0.32	0.02419
chr6	109089763	109089764	-	CPLX1	Y	0.19	0.02109
chr6	109072280	109072281	-	CPLX1 DGKQ	Y	0.11	0.01078
chr24	58790654	58790655	+	CPLX4		0.18	0.03196
chr24	58790655	58790656	-	CPLX4		0.2	0.04505
chr25	11555217	11555218	-	CPPED1		0.18	0.03
chr14	69431234	69431235	+	CPQ		0.14	0.03791
chr25	37505399	37505400	-	CPSF4		0.11	0.007439
chr26	43903636	43903637	-	CPXM2		0.19	0.03424
chr26	43903652	43903653	-	CPXM2		0.21	0.002423
chr15	77168965	77168966	+	CREB3L1		0.2	0.04597
chr25	3074470	3074471	-	CREBBP		0.29	0.003352
chr25	3075840	3075841	+	CREBBP		0.17	0.03164
chr25	3075851	3075852	+	CREBBP		0.25	0.00807
chr25	3075852	3075853	-	CREBBP		0.3	0.004524
chr25	3075858	3075859	+	CREBBP		0.33	0.01273
chr25	3075876	3075877	-	CREBBP		0.2	0.01694
chr25	3109216	3109217	-	CREBBP		0.13	0.03935
chr25	3109227	3109228	-	CREBBP		0.27	0.02567
chr25	3109230	3109231	-	CREBBP		0.36	4.97e-06
chr25	3109240	3109241	-	CREBBP		0.26	0.003206
chr19	46482001	46482002	-	CRHR1		0.29	0.006661
chr11	19018820	19018821	-	CRIM1		0.12	0.03393
chr18	11007921	11007922	-	CRISPLD2		0.19	0.00164
chr26	18892770	18892771	-	CRTAC1		0.11	0.01244
chr26	18903925	18903926	+	CRTAC1		0.22	0.0283
chr7	4396799	4396800	-	CRTC1	Y	0.16	0.04161
chr7	4437401	4437402	-	CRTC1		0.12	0.04801
chr17	67549683	67549684	-	CRYBB3	Y	0.3	0.03807
chr17	67549692	67549693	-	CRYBB3	Y	0.24	0.04233
chr2	96838668	96838669	-	CRYGC		0.18	0.02036
chr27	37904584	37904585	+	CSGALNACT1		0.11	0.04714
chr22	52263639	52263640	-	CSPG5		0.19	0.01028
chr22	52462452	52462453	+	CSPG5		0.3	0.04534
chr22	52462460	52462461	+	CSPG5		0.32	0.01459
chr22	52462470	52462471	+	CSPG5		0.36	0.0049
chr22	52462475	52462476	+	CSPG5		0.43	0.009186
chr22	52462481	52462482	+	CSPG5		0.35	0.006388
chr22	52462500	52462501	+	CSPG5		0.39	0.002204
chr22	52462504	52462505	+	CSPG5		0.27	0.006746
chr22	51970023	51970024	-	CSPG5		0.14	0.0281
chr22	52264274	52264275	+	CSPG5		0.16	0.009987
chr22	52462521	52462522	+	CSPG5		0.31	0.02341
chr16	49351915	49351916	-	CSRP1		0.14	0.02881
chr29	26004944	26004945	-	CSRP3		0.48	0.01592
chr7	51853418	51853419	+	CTNNA1		0.15	0.04897
chr7	51855901	51855902	+	CTNNA1		0.13	0.03889
chr7	51855938	51855939	-	CTNNA1		0.18	0.03515
chr7	51859902	51859903	-	CTNNA1		0.13	0.03228
chr11	55084453	55084454	+	CTNNA2		0.33	0.007937
chr28	22905713	22905714	+	CTNNA3		0.25	0.04185
chr28	23906150	23906151	+	CTNNA3		0.18	0.04588
chr15	82311626	82311627	+	CTNND1		0.23	0.01388
chr15	42492161	42492162	-	CTR9		0.18	0.01329
chr29	48177450	48177451	-	CTTN		0.27	0.03681
chr29	48189108	48189109	+	CTTN	Y	0.27	0.003757
chr13	31599868	31599869	-	CUBN		0.14	0.01979
chr13	31599873	31599874	-	CUBN		0.13	0.02996
chr13	31600467	31600468	-	CUBN		0.16	0.03012
chr13	31600591	31600592	-	CUBN		0.11	0.02264
chr19	8929170	8929171	-	CUEDC1		0.32	0.01905
chr17	57081032	57081033	+	CUX2		0.14	0.0386
chr17	57227941	57227942	-	CUX2		0.2	0.005503
chr17	57227946	57227947	-	CUX2		0.16	0.04628
chr7	71017933	71017934	+	CYFIP2		0.21	0.02906
chr13	82368353	82368354	-	CYP24A1	Y	0.22	0.03528
chr2	107463126	107463127	+	CYP27A1		0.22	0.007449
chr2	107463135	107463136	+	CYP27A1		0.43	0.001992
chr5	56025370	56025371	-	CYP27B1	Y	0.1	0.0401
chr5	76099982	76099983	-	CYTH4		0.13	0.02495
chr3	121223842	121223843	+	D2HGDH	Y	0.12	0.007905
chr11	92602486	92602487	+	DAB2IP		0.32	0.009158
chr11	92610601	92610602	+	DAB2IP		0.4	0.01219
chr11	92610653	92610654	+	DAB2IP		0.39	0.003866
chr11	92610654	92610655	-	DAB2IP		0.27	0.001203
chr11	92617232	92617233	+	DAB2IP		0.36	0.009772
chr11	92641184	92641185	-	DAB2IP		0.32	0.01459
chr20	62694625	62694626	-	DAP		0.12	0.03711
chr11	104556127	104556128	+	DBH		0.35	0.001246
chr19	45366483	45366484	-	DCAKD		0.19	0.03546
chr11	10239504	10239505	+	DCTN1		0.12	0.02662
chr23	27401565	27401566	+	DDAH2		0.22	0.0008971
chr4	5284573	5284574	+	DDC		0.21	0.02307
chr27	33134746	33134747	-	DDHD2 WHSC1L1		0.23	0.01204
chr7	19228088	19228089	-	DENND1C RFX2		0.16	0.04111
chr14	83670839	83670840	+	DEPTOR		0.12	0.02654
chr25	9678655	9678656	-	DEXI		0.26	0.004641
chr25	9678663	9678664	-	DEXI		0.18	0.0173
chr4	71576048	71576049	+	DFNA5		0.26	0.01665
chr17	74051830	74051831	+	DGCR6L		0.17	0.0155
chr3	113763175	113763176	-	DGKD		0.13	0.0153
chr13	46938743	46938744	+	DIP2C		0.16	0.02008
chr22	11562148	11562149	-	DLEC1		0.15	0.0379
chr28	33817484	33817485	-	DLG5		0.27	0.0253
chr28	33817568	33817569	-	DLG5		0.18	0.009849
chr28	33817598	33817599	+	DLG5		0.12	0.03642
chr28	33817616	33817617	+	DLG5		0.34	0.0126
chr3	111397956	111397957	-	DLGAP3		0.14	0.01847
chr19	37317601	37317602	-	DLX4	Y	0.12	0.02464
chr19	37317790	37317791	+	DLX4	Y	0.19	0.00382
chr8	43784773	43784774	+	DMRT2		0.46	0.001684
chr8	43784838	43784839	+	DMRT2	Y	0.39	0.005457
chr8	43784839	43784840	-	DMRT2	Y	0.43	0.0167
chr8	43784843	43784844	+	DMRT2	Y	0.38	0.003021
chr8	43784844	43784845	-	DMRT2	Y	0.4	0.04618
chr8	43784854	43784855	+	DMRT2	Y	0.35	0.006452
chr8	43784855	43784856	-	DMRT2	Y	0.34	0.0137
chr8	43785026	43785027	+	DMRT2	Y	0.36	0.01168
chr8	43785048	43785049	+	DMRT2	Y	0.22	0.03054
chr8	43785052	43785053	+	DMRT2	Y	0.4	0.009377
chr8	43785067	43785068	+	DMRT2	Y	0.39	0.009571
chr25	19163263	19163264	-	DNAH3		0.24	0.02201
chr2	107955767	107955768	+	DNAJB2		0.22	0.04489
chr11	73988725	73988726	+	DNMT3A	Y	0.21	0.04207
chr11	73988727	73988728	+	DNMT3A	Y	0.24	0.006889
chr13	62718609	62718610	+	DNMT3B		0.2	0.002043
chrX	2555966	2555967	+	DOCK11	Y	0.14	0.04062
chrX	2556050	2556051	+	DOCK11	Y	0.12	0.04119
chr12	79869858	79869859	+	DOCK9	Y	0.3	0.002113
chr12	79869885	79869886	+	DOCK9	Y	0.34	0.01311
chr12	79869907	79869908	+	DOCK9	Y	0.46	0.002462
chr12	79869917	79869918	+	DOCK9	Y	0.55	0.001676
chr12	79869931	79869932	+	DOCK9	Y	0.31	0.03638
chr12	79869934	79869935	+	DOCK9	Y	0.35	0.012
chr18	25552024	25552025	+	DOK4		0.21	0.008914
chr18	25552025	25552026	-	DOK4		0.18	0.02522
chr13	82795853	82795854	-	DOK5		0.3	0.0433
chr26	22221710	22221711	-	DPCD		0.16	0.00963
chr18	14579436	14579437	-	DPEP1		0.21	0.03471
chr4	116914830	116914831	-	DPP6		0.27	0.02958
chr4	116940424	116940425	-	DPP6		0.15	0.02349
chr4	117561735	117561736	-	DPP6		0.28	0.04925
chr4	117612423	117612424	+	DPP6	Y	0.11	0.03081
chr4	117612467	117612468	+	DPP6	Y	0.11	0.00829
chr4	117647728	117647729	-	DPP6	Y	0.3	0.03334
chr4	117787015	117787016	+	DPP6		0.27	0.01063
chr15	24304579	24304580	-	DRD2		0.23	0.01868
chr15	24304583	24304584	-	DRD2		0.19	0.02985
chr1	59325164	59325165	-	DRD3		0.14	0.03692
chr14	83653654	83653655	-	DSCC1		0.13	0.03422
chr13	38283629	38283630	+	DSTN		0.29	0.03995
chr13	38283635	38283636	+	DSTN		0.24	0.00942
chr13	38283650	38283651	+	DSTN		0.17	0.02628
chr13	38283671	38283672	-	DSTN		0.39	0.004789
chr13	38284082	38284083	-	DSTN		0.13	0.01207
chr13	38284105	38284106	-	DSTN		0.22	0.005365
chr13	38284113	38284114	-	DSTN		0.19	0.01841
chr13	38284116	38284117	+	DSTN		0.19	0.01182
chr13	38284117	38284118	-	DSTN		0.2	0.02079
chr13	38284119	38284120	-	DSTN		0.16	0.009703
chr16	25924458	25924459	-	DUSP10		0.25	0.002347
chr22	49384140	49384141	+	DUSP7		0.26	0.02586
chr24	49194514	49194515	+	DYM		0.25	0.01485
chr24	49194515	49194516	-	DYM		0.19	0.04871
chr24	49194519	49194520	+	DYM		0.15	0.04863
chr4	13311062	13311063	+	DYNC1I1		0.28	0.02611
chr4	13311072	13311073	-	DYNC1I1		0.2	0.03291
chr7	72548870	72548871	+	EBF1		0.4	0.007761
chr7	72548882	72548883	+	EBF1		0.25	0.01639
chr13	12578083	12578084	-	ECHDC3		0.29	0.0006534
chr13	57588657	57588658	+	EDN3		0.31	0.004352
chr22	60064318	60064319	+	EEFSEC	Y	0.23	0.02165
chr22	60112514	60112515	-	EEFSEC	Y	0.21	0.01911
chr22	60142537	60142538	+	EEFSEC	Y	0.53	0.0003339
chr22	60166639	60166640	+	EEFSEC		0.13	0.04293
chr22	59655134	59655135	-	EFCC1	Y	0.24	0.03165
chr1	44661654	44661655	-	EFHB		0.3	0.002157
chr1	44661698	44661699	-	EFHB		0.24	5.48e-05
chr1	44661714	44661715	-	EFHB		0.19	0.007109
chr3	113007608	113007609	-	EFHD1	Y	0.33	0.01869
chr29	43705118	43705119	-	EHD1		0.32	0.002634
chr29	43705129	43705130	-	EHD1		0.26	0.03328
chr10	37426550	37426551	+	EHD4		0.24	0.03961
chr11	105452894	105452895	-	EHMT1		0.14	0.01466
chrX	130307782	130307783	+	EIF1AX	Y	0.22	0.02411
chrX	130307816	130307817	+	EIF1AX	Y	0.16	0.04679
chr7	4601052	4601053	+	ELL		0.18	0.0372
chr7	4630757	4630758	-	ELL		0.29	0.02433
chr7	4630773	4630774	+	ELL		0.18	0.02532
chr7	4656762	4656763	+	ELL		0.13	0.0316
chr21	55950556	55950557	-	ELL3	Y	0.1	0.02145
chr25	33815233	33815234	-	ELN		0.14	7.23e-05
chr9	19872153	19872154	-	ELOVL4		0.14	0.00788
chr26	38167488	38167489	+	EMX2		0.17	0.01373
chr11	98540408	98540409	-	ENG		0.21	0.02092
chr11	98521447	98521448	+	ENG	Y	0.2	0.01764
chr18	35339369	35339370	+	ENKD1	Y	0.2	0.0305
chr9	70598272	70598273	-	ENPP3		0.16	0.04575
chr9	70602116	70602117	-	ENPP3		0.14	0.007268
chr9	70602475	70602476	+	ENPP3		0.26	0.02752
chr26	17119866	17119867	+	ENTPD1		0.27	0.015
chr11	106184137	106184138	-	ENTPD2	Y	0.11	0.0272
chr13	43039601	43039602	+	ENTPD6 ACSS1		0.14	0.0188
chr22	2115345	2115346	+	EOMES	Y	0.29	0.01049
chr22	2115354	2115355	+	EOMES	Y	0.17	0.03191
chr11	28578568	28578569	+	EPAS1		0.23	0.0243
chr11	28578590	28578591	+	EPAS1		0.19	0.0309
chr11	28642391	28642392	+	EPAS1		0.17	0.007972
chr10	1760268	1760269	+	EPB41L4A		0.15	0.01194
chr11	29626854	29626855	+	EPCAM	Y	0.12	0.03116
chr2	136533997	136533998	+	EPHA2		0.14	0.03073
chr1	135656376	135656377	-	EPHB1	Y	0.13	0.0361
chr2	130615681	130615682	-	EPHB2		0.11	0.03946
chr19	34723862	34723863	+	EPN2		0.37	0.003633
chr5	57553380	57553381	-	ERBB3		0.16	0.003855
chr18	53416589	53416590	-	ERCC2		0.4	0.006292
chr18	53416594	53416595	-	ERCC2		0.21	0.008127
chr20	4526718	4526719	+	ERGIC1		0.1	0.04354
chr20	4572167	4572168	+	ERGIC1		0.44	0.04806
chr29	28608343	28608344	+	ESAM	Y	0.29	0.03402
chr29	28608346	28608347	-	ESAM	Y	0.28	0.008016
chr3	118076003	118076004	+	ESPNL	Y	0.18	0.04018
chr3	118076018	118076019	-	ESPNL	Y	0.22	0.008517
chr1	2280057	2280058	-	EVA1C		0.26	0.009048
chr21	66713740	66713741	-	EVL		0.16	0.0461
chr21	66728962	66728963	-	EVL		0.24	0.04533
chr4	69254841	69254842	+	EVX1	Y	0.2	0.04935
chr6	72538259	72538260	-	EXOC1	Y	0.1	0.03079
chr20	71773000	71773001	+	EXOC3		0.15	0.03626
chr15	75186485	75186486	-	EXT2 ALX4	Y	0.1	0.02607
chr15	75183852	75183853	-	EXT2 ALX4		0.23	0.02705
chr15	75185958	75185959	+	EXT2 ALX4	Y	0.21	0.04279
chr15	75185985	75185986	+	EXT2 ALX4	Y	0.22	0.01202
chr10	7957021	7957022	+	F2RL1	Y	0.28	0.02258
chr10	7957197	7957198	+	F2RL1		0.22	0.04818
chr10	7957268	7957269	+	F2RL1		0.17	0.009402
chr18	2206382	2206383	-	FA2H		0.34	0.01569
chr11	98650505	98650506	-	FAM102A		0.37	0.0004917
chr11	98650507	98650508	-	FAM102A		0.36	0.003011
chr11	98650592	98650593	-	FAM102A		0.27	0.01249
chr11	98650628	98650629	+	FAM102A		0.23	0.04389
chr13	60803236	60803237	-	FAM110A	Y	0.17	0.04969
chr1	83463126	83463127	+	FAM131A		0.23	0.03689
chr1	83463148	83463149	-	FAM131A		0.15	0.033
chr1	83463177	83463178	+	FAM131A		0.18	0.0308
chr8	7762293	7762294	+	FAM167A		0.13	0.03084
chr3	103437028	103437029	-	FAM183A		0.18	0.03087
chr3	31720508	31720509	+	FAM212B		0.21	0.04879
chr11	81975615	81975616	-	FAM49A		0.37	0.0294
chrX	40418459	40418460	-	FAM50A		0.16	0.0295
chr23	49191116	49191117	-	FARS2		0.22	0.01359
chr29	2025624	2025625	-	FAT3		0.25	0.03189
chr29	2088192	2088193	-	FAT3		0.24	0.03239
chr29	2359535	2359536	+	FAT3		0.19	0.01298
chr16	53030131	53030132	+	FBLIM1		0.21	0.001054
chr7	26726140	26726141	-	FBN2		0.2	0.004898
chr7	26878015	26878016	+	FBN2		0.21	0.01327
chr19	40483281	40483282	-	FBXL20		0.2	0.03929
chr19	40487514	40487515	-	FBXL20		0.16	0.0009121
chr16	42912225	42912226	+	FBXO2		0.11	0.01575
chr19	25758523	25758524	+	FBXO39		0.32	0.006679
chr19	25758534	25758535	+	FBXO39		0.2	0.03145
chr29	29313340	29313341	-	FEZ1		0.26	0.02359
chr18	46248412	46248413	-	FFAR3		0.17	0.04595
chrX	97401704	97401705	-	FGD1		0.25	0.007839
chrX	97394689	97394690	-	FGD1		0.11	0.019
chr23	10913310	10913311	+	FGD2		0.3	0.02288
chr1	75330281	75330282	+	FGF12		0.12	0.03894
chr1	75616410	75616411	-	FGF12	Y	0.12	0.0342
chr1	75616458	75616459	-	FGF12	Y	0.1	0.006934
chr17	35255825	35255826	+	FGF2		0.37	0.0164
chr17	35255842	35255843	-	FGF2		0.24	0.03934
chr27	33274256	33274257	+	FGFR1		0.15	0.02446
chr27	33286092	33286093	+	FGFR1		0.37	0.01662
chr27	33286171	33286172	+	FGFR1		0.25	0.003017
chr27	33286181	33286182	+	FGFR1		0.4	0.01036
chr11	9300492	9300493	-	FHL2		0.15	0.005108
chr24	20972973	20972974	-	FHOD3		0.14	0.02902
chr9	40894870	40894871	-	FIG4		0.19	0.0467
chr22	43737497	43737498	+	FLNB		0.38	5.69e-05
chr22	43737509	43737510	+	FLNB		0.29	0.001236
chr22	43737541	43737542	+	FLNB		0.51	0.002513
chr3	8161539	8161540	+	FLTP		0.32	0.02647
chr3	8161554	8161555	+	FLTP		0.37	0.04023
chr3	8161557	8161558	+	FLTP		0.5	0.0007171
chr3	8161588	8161589	+	FLTP		0.24	0.04125
chr11	100347359	100347360	+	FNBP1		0.24	0.007633
chr10	102107475	102107476	+	FOXN3		0.24	0.01922
chr17	66083020	66083021	-	FOXN4		0.24	0.04714
chr22	30633973	30633974	-	FOXP1		0.1	0.03582
chr21	56304016	56304017	-	FRMD5		0.1	0.00523
chr21	56318903	56318904	-	FRMD5		0.11	0.02826
chr21	56324548	56324549	+	FRMD5		0.15	0.003576
chr21	56325257	56325258	+	FRMD5		0.16	0.01742
chr21	56329439	56329440	+	FRMD5		0.1	0.01747
chr21	56329595	56329596	-	FRMD5		0.15	0.04707
chr21	56331305	56331306	+	FRMD5		0.12	0.007083
chr21	56331958	56331959	-	FRMD5		0.1	0.003008
chr11	100941891	100941892	+	FUBP3		0.26	0.01085
chr9	39211864	39211865	+	FYN		0.29	0.008842
chrX	40498123	40498124	-	G6PD		0.36	0.04501
chrX	40498143	40498144	-	G6PD		0.34	0.001545
chr17	14700257	14700258	+	GAB1		0.34	0.02439
chr28	1183757	1183758	+	GALNT2		0.25	0.01591
chr17	70722454	70722455	+	GAS2L1		0.39	0.00148
chr17	70722463	70722464	+	GAS2L1		0.17	0.01671
chr13	16002045	16002046	+	GATA3	Y	0.2	0.01639
chr13	16002077	16002078	+	GATA3	Y	0.19	0.03515
chr7	3757750	3757751	+	GATAD2A		0.26	0.04279
chr11	103191180	103191181	-	GBGT1		0.15	0.04395
chr1	109722353	109722354	+	GFM1		0.11	0.04639
chr26	36859412	36859413	-	GFRA1		0.11	0.03081
chr26	36983761	36983762	+	GFRA1		0.22	0.04469
chr26	36983762	36983763	-	GFRA1		0.21	0.003087
chr7	51288439	51288440	+	GFRA3		0.13	0.003934
chr8	38481586	38481587	+	GLDC		0.16	0.02312
chr23	51129696	51129697	-	GMDS		0.13	0.02887
chr23	51201259	51201260	+	GMDS		0.41	0.02497
chr23	51201262	51201263	+	GMDS		0.32	0.04644
chr23	51201302	51201303	+	GMDS		0.36	0.04661
chr23	51287794	51287795	-	GMDS		0.2	0.02272
chr23	51389503	51389504	-	GMDS		0.24	0.01838
chr23	51403082	51403083	-	GMDS	Y	0.13	0.01618
chr23	51403110	51403111	-	GMDS	Y	0.17	0.002253
chr23	51403299	51403300	+	GMDS	Y	0.13	0.002668
chr23	51433697	51433698	+	GMDS		0.14	0.01745
chr23	51434338	51434339	-	GMDS		0.18	0.04004
chr25	41115109	41115110	+	GNA12	Y	0.2	0.004581
chr25	41115123	41115124	+	GNA12	Y	0.16	0.03785
chr25	41120051	41120052	-	GNA12	Y	0.38	0.0009659
chr25	41133694	41133695	-	GNA12		0.38	0.03116
chr18	24361801	24361802	-	GNAO1		0.18	0.02958
chr18	24444379	24444380	-	GNAO1		0.23	0.04335
chr13	58047838	58047839	+	GNAS	Y	0.22	0.01027
chr13	58047861	58047862	+	GNAS	Y	0.17	0.03771
chr7	22317936	22317937	-	GNG7		0.27	0.008536
chr7	22317960	22317961	-	GNG7		0.17	0.01789
chr14	1945062	1945063	+	GPAA1		0.27	0.04217
chrX	17194429	17194430	-	GPC4	Y	0.29	0.01698
chr27	6278383	6278384	+	GPM6A		0.13	0.02146
chr2	126914874	126914875	+	GPN2		0.23	0.03313
chr18	25628231	25628232	+	GPR114	Y	0.32	0.01486
chr18	25628245	25628246	+	GPR114	Y	0.19	0.003684
chr26	50870722	50870723	+	GPR123		0.14	0.03827
chr25	17768981	17768982	-	GPR139		0.25	0.03558
chr25	17769006	17769007	-	GPR139		0.28	0.02422
chr19	57645999	57646000	-	GPRC5C		0.3	0.01555
chr15	34647833	34647834	-	GRAMD1B		0.15	0.03352
chr15	34647876	34647877	-	GRAMD1B		0.16	0.03301
chr15	34727792	34727793	-	GRAMD1B		0.29	0.0445
chr2	31783895	31783896	-	GRB14		0.15	0.00448
chr2	31783926	31783927	-	GRB14		0.14	0.02936
chr8	61949752	61949753	-	GRHPR		0.22	0.007816
chr7	66892386	66892387	+	GRIA1		0.13	0.03392
chr25	38930831	38930832	+	GRID2IP		0.17	0.04196
chr9	49218361	49218362	-	GRIK2		0.13	0.04236
chr3	109426609	109426610	+	GRIK3		0.17	0.04501
chr15	32032457	32032458	-	GRIK4		0.25	0.01899
chr15	32032467	32032468	+	GRIK4		0.14	0.03831
chr26	39754410	39754411	-	GRK5		0.35	0.01329
chr26	39922942	39922943	+	GRK5		0.17	0.008155
chr12	90631106	90631107	+	GRTP1	Y	0.13	0.03059
chr2	52841269	52841270	-	GTDC1		0.11	0.02912
chr25	25306392	25306393	-	GTF3C1		0.2	0.01785
chr4	75094486	75094487	+	GTPBP10		0.16	0.02979
chr5	117711541	117711542	-	GTSE1	Y	0.11	0.002858
chr5	117711552	117711553	-	GTSE1	Y	0.14	0.02358
chr5	117711558	117711559	-	GTSE1	Y	0.13	0.01822
chr5	117711593	117711594	-	GTSE1	Y	0.17	0.04783
chr5	117712035	117712036	+	GTSE1	Y	0.12	0.01334
chr3	104614616	104614617	+	GUCA2A		0.13	0.03698
chr7	2897348	2897349	+	GUK1		0.11	0.005011
chr8	75986115	75986116	-	GULO		0.3	9.45e-05
chr5	89022788	89022789	-	GYS2		0.17	0.04077
chr29	50152114	50152115	+	H19	Y	0.13	0.01579
chr25	1390413	1390414	-	HAGH		0.12	0.03948
chr7	85914442	85914443	+	HAPLN1		0.19	0.01268
chr5	32636744	32636745	+	HDAC7		0.31	0.005515
chr5	32636745	32636746	-	HDAC7		0.39	0.001128
chr3	107039888	107039889	+	HEYL		0.25	0.005774
chr22	15461813	15461814	-	HHATL		0.1	0.03609
chr19	5731176	5731177	+	HLF	Y	0.22	0.04866
chr13	61646724	61646725	+	HM13		0.29	0.006472
chr13	61646746	61646747	+	HM13		0.4	0.0009558
chr13	61646748	61646749	+	HM13		0.42	0.001526
chr7	21575597	21575598	+	HMG20B	Y	0.16	0.003997
chr7	21575602	21575603	+	HMG20B	Y	0.19	0.00673
chr20	5686241	5686242	+	HMP19	Y	0.18	9.63e-05
chr20	5686245	5686246	+	HMP19	Y	0.2	0.003751
chr20	5686253	5686254	+	HMP19	Y	0.15	0.03912
chr20	5686297	5686298	+	HMP19	Y	0.14	0.00433
chr13	73571189	73571190	+	HNF4A		0.2	0.0332
chr10	10363470	10363471	-	HOMER1		0.18	0.0351
chr4	69321157	69321158	+	HOXA10	Y	0.3	0.02924
chr4	69321158	69321159	-	HOXA10	Y	0.25	0.001674
chr4	69321162	69321163	+	HOXA10	Y	0.27	0.01476
chr4	69321163	69321164	-	HOXA10	Y	0.32	0.000141
chr4	69321168	69321169	+	HOXA10	Y	0.4	0.006461
chr4	69321475	69321476	-	HOXA10	Y	0.16	0.0144
chr4	69332888	69332889	-	HOXA9	Y	0.19	0.01057
chr4	69332957	69332958	-	HOXA9	Y	0.13	0.01196
chr4	69332963	69332964	+	HOXA9	Y	0.29	0.03688
chr2	20795497	20795498	+	HOXD4	Y	0.18	0.002368
chr17	68374876	68374877	+	HPS4		0.12	0.0146
chr17	68374912	68374913	-	HPS4		0.22	0.04743
chr8	69946281	69946282	+	HR		0.18	0.03638
chr11	78297597	78297598	-	HS1BP3		0.13	0.01187
chr6	111405039	111405040	-	HS3ST1	Y	0.26	0.004117
chr6	111405042	111405043	+	HS3ST1	Y	0.22	0.02895
chr6	111405043	111405044	-	HS3ST1	Y	0.3	0.001389
chr6	111405058	111405059	+	HS3ST1	Y	0.31	0.02908
chr19	32832027	32832028	+	HS3ST3B1	Y	0.12	0.04446
chr19	32832503	32832504	+	HS3ST3B1	Y	0.27	0.01069
chr19	32832519	32832520	+	HS3ST3B1	Y	0.35	0.003141
chr19	32832524	32832525	+	HS3ST3B1	Y	0.26	0.0186
chr19	32832526	32832527	+	HS3ST3B1	Y	0.22	0.03895
chr19	32832549	32832550	+	HS3ST3B1	Y	0.28	0.03375
chr1	1481740	1481741	+	IFNAR1		0.24	0.01268
chr22	56910307	56910308	-	IFT122		0.19	0.03553
chr21	8174478	8174479	-	IGF1R		0.24	0.03403
chr21	8183919	8183920	+	IGF1R	Y	0.16	0.04565
chr29	50053988	50053989	-	IGF2		0.25	0.006068
chr29	50054603	50054604	-	IGF2	Y	0.16	0.04389
chr29	50054945	50054946	-	IGF2	Y	0.1	0.04826
chr29	50054953	50054954	-	IGF2	Y	0.11	0.0378
chr4	32220354	32220355	+	IGF2BP3		0.14	0.04625
chr9	97664118	97664119	-	IGF2R	Y	0.13	0.04121
chr9	97700123	97700124	-	IGF2R	Y	0.18	0.03841
chr9	97701717	97701718	+	IGF2R		0.21	0.03137
chr9	97719475	97719476	-	IGF2R		0.11	0.03441
chr17	72927311	72927312	+	IGLL1		0.1	0.04644
chr17	72941684	72941685	-	IGLL1		0.22	0.02635
chr17	73096422	73096423	-	IGLL1		0.15	0.03276
chr3	26779580	26779581	-	IGSF3		0.11	0.04461
chr4	5435499	5435500	+	IKZF1		0.24	0.001789
chr24	43206188	43206189	+	IMPA2		0.18	0.01582
chr3	113411848	113411849	+	INPP5D	Y	0.17	0.01739
chr25	41991171	41991172	+	INTS1		0.18	0.03372
chr2	122328151	122328152	+	IQCC		0.17	0.003152
chr2	122328173	122328174	+	IQCC		0.37	0.03963
chr2	122328175	122328176	+	IQCC		0.41	0.01571
chr2	122328352	122328353	+	IQCC		0.44	0.002828
chr22	59537997	59537998	+	IQSEC1	Y	0.19	0.006466
chr17	66688712	66688713	-	ISCU LOC533308		0.11	0.01204
chr18	62507248	62507249	+	ISOC2		0.16	0.04228
chr18	62507267	62507268	+	ISOC2		0.16	0.01615
chr1	145128927	145128928	-	ITGB2		0.21	0.01938
chr12	81874552	81874553	-	ITGBL1		0.11	0.02635
chr13	16324937	16324938	+	ITIH5		0.13	0.02749
chr13	16364448	16364449	+	ITIH5		0.1	0.02414
chr13	16403000	16403001	+	ITIH5		0.17	0.0494
chr22	21639648	21639649	+	ITPR1		0.31	0.001107
chr22	21639649	21639650	-	ITPR1		0.48	0.01616
chr22	21639665	21639666	-	ITPR1		0.28	0.000878
chr22	21639674	21639675	+	ITPR1		0.46	0.0009625
chr22	21639675	21639676	-	ITPR1		0.54	0.001493
chr22	21639696	21639697	-	ITPR1		0.41	0.003144
chr22	21639702	21639703	-	ITPR1		0.33	0.0253
chr22	21639726	21639727	-	ITPR1		0.42	0.007979
chr22	21640354	21640355	-	ITPR1		0.14	0.04817
chr9	88596571	88596572	-	IYD		0.17	0.03336
chr9	88646354	88646355	+	IYD		0.19	0.00983
chr6	104835260	104835261	-	JAKMIP1		0.22	0.02804
chr10	87021131	87021132	-	JDP2		0.27	0.01891
chr10	87040703	87040704	-	JDP2		0.15	0.01582
chr10	87047813	87047814	-	JDP2		0.18	0.02504
chr18	13189643	13189644	+	JPH3		0.36	0.001716
chr18	13254787	13254788	+	JPH3	Y	0.24	0.02397
chr7	16849041	16849042	+	KANK2		0.15	0.0418
chr22	60265347	60265348	-	KBTBD12	Y	0.19	0.0462
chr5	105749345	105749346	-	KCNA6		0.37	0.007088
chr5	105757038	105757039	+	KCNA6		0.38	0.009537
chr5	105757071	105757072	+	KCNA6		0.36	0.008706
chr5	105757072	105757073	-	KCNA6		0.37	0.0003554
chr5	105757073	105757074	+	KCNA6		0.37	0.007683
chr5	105757074	105757075	-	KCNA6		0.29	0.01651
chr15	35282426	35282427	-	KCNC1		0.11	0.0353
chr3	33319858	33319859	-	KCNC4		0.17	0.01191
chr3	31500953	31500954	-	KCND3		0.19	0.01513
chr4	114346677	114346678	+	KCNH2		0.14	0.01558
chr5	30456900	30456901	+	KCNH3		0.22	0.01271
chr20	2401681	2401682	+	KCNIP1		0.19	0.005068
chr11	2053857	2053858	+	KCNIP3		0.18	0.03179
chr23	13171810	13171811	-	KCNK17		0.21	0.003516
chr23	13072762	13072763	+	KCNK5		0.24	0.03128
chr29	49452968	49452969	+	KCNQ1	Y	0.28	0.04726
chr29	49506990	49506991	-	KCNQ1		0.16	0.04843
chr29	49539835	49539836	+	KCNQ1		0.14	0.001635
chr29	49554235	49554236	-	KCNQ1	Y	0.17	0.04328
chr29	49720120	49720121	-	KCNQ1		0.11	0.02558
chr24	30712985	30712986	-	KCTD1		0.1	0.004305
chr5	75863368	75863369	-	KCTD17		0.21	0.04161
chr25	38877000	38877001	-	KDELR2	Y	0.23	0.03738
chr10	4953140	4953141	+	KIAA1191		0.23	0.03275
chr4	33567978	33567979	+	KIAA1324L		0.16	0.03911
chr4	33568102	33568103	+	KIAA1324L		0.11	0.04781
chr4	33570003	33570004	-	KIAA1324L		0.11	0.04677
chr4	33576257	33576258	-	KIAA1324L		0.13	0.04156
chr8	23556815	23556816	+	KIAA1797		0.11	0.03446
chr2	132560871	132560872	+	KIF17	Y	0.22	0.04501
chr2	47470052	47470053	+	KIF5C		0.28	0.003298
chr29	30301185	30301186	+	KIRREL3		0.13	0.04669
chr29	30446682	30446683	-	KIRREL3		0.32	0.02095
chr29	30586912	30586913	-	KIRREL3		0.13	0.0196
chr13	40880139	40880140	+	KIZ		0.22	0.04113
chr21	69898467	69898468	-	KLC1	Y	0.31	0.002507
chr29	44969441	44969442	+	KLC2		0.24	0.04698
chr29	44969462	44969463	+	KLC2		0.3	0.01782
chr8	98845909	98845910	+	KLF4	Y	0.26	0.002087
chr8	98845973	98845974	+	KLF4	Y	0.2	0.02139
chr22	51431864	51431865	-	KLHDC8B		0.11	0.005175
chr23	6774490	6774491	-	KLHL31		0.19	0.04093
chr5	82453015	82453016	-	KLHL42		0.18	0.006404
chr5	27712902	27712903	+	KRT85		0.12	0.01773
chr21	61183205	61183206	+	KRTCAP2	Y	0.12	0.001756
chr21	61180783	61180784	+	KRTCAP2		0.21	0.01075
chr21	61186906	61186907	+	KRTCAP2	Y	0.22	0.02128
chr21	61206265	61206266	+	KRTCAP2		0.13	0.04142
chr21	61229445	61229446	+	KRTCAP2		0.28	0.0005622
chr21	61492018	61492019	-	KRTCAP2		0.18	0.03154
chr21	61492048	61492049	-	KRTCAP2		0.29	0.008657
chr21	61510310	61510311	+	KRTCAP2		0.3	0.00466
chr17	59560759	59560760	+	KSR2	Y	0.12	0.0397
chr17	59685618	59685619	+	KSR2		0.36	0.02004
chr10	68238212	68238213	+	KTN1	Y	0.12	0.0163
chr9	42350002	42350003	+	LACE1		0.15	0.0367
chr22	51469934	51469935	-	LAMB2		0.15	0.04943
chr13	2450746	2450747	-	LAMP5	Y	0.28	0.003998
chr13	2450750	2450751	+	LAMP5	Y	0.22	0.01692
chr13	2450769	2450770	+	LAMP5	Y	0.3	0.0003995
chr13	2450770	2450771	-	LAMP5	Y	0.29	0.01236
chr12	16293851	16293852	-	LCP1		0.16	0.02149
chr20	2064365	2064366	-	LCP2		0.22	0.04646
chr6	116960522	116960523	-	LDB2		0.42	0.0001721
chr2	128091351	128091352	-	LDLRAP1		0.39	0.02312
chr12	11080596	11080597	+	LECT1	Y	0.12	0.02667
chr6	18366811	18366812	-	LEF1		0.32	0.04349
chr10	67843445	67843446	-	LGALS3	Y	0.16	0.0001754
chr19	19751706	19751707	-	LGALS9		0.24	0.02201
chrX	68463494	68463495	-	LHFPL1		0.17	0.03349
chr4	46198250	46198251	-	LHFPL3		0.15	0.03712
chr4	46200699	46200700	-	LHFPL3		0.14	0.03977
chr4	46203404	46203405	+	LHFPL3		0.14	0.03688
chr4	46349843	46349844	+	LHFPL3		0.33	0.03515
chr26	44454707	44454708	-	LHPP		0.22	0.0001583
chr26	44515721	44515722	+	LHPP		0.13	0.01069
chr26	44544743	44544744	+	LHPP		0.17	0.006335
chr11	95130294	95130295	+	LHX2		0.22	0.005757
chr11	95130318	95130319	+	LHX2	Y	0.27	0.01686
chr11	95130319	95130320	-	LHX2	Y	0.22	0.04499
chr11	95130330	95130331	-	LHX2	Y	0.19	0.03995
chr11	95130336	95130337	+	LHX2	Y	0.18	0.0233
chr11	95130361	95130362	-	LHX2	Y	0.16	0.04924
chr16	62912185	62912186	+	LHX4		0.17	0.02662
chr6	61873799	61873800	-	LIMCH1		0.28	0.0003551
chr6	61873803	61873804	-	LIMCH1		0.26	0.02233
chr22	54277103	54277104	-	LIMD1		0.42	0.003884
chr22	54277117	54277118	-	LIMD1		0.39	0.02048
chr17	72175846	72175847	+	LIMK2		0.27	0.02096
chr11	44593419	44593420	-	LIMS1		0.19	0.008366
chr11	44608587	44608588	+	LIMS1		0.27	0.008072
chr4	118988822	118988823	+	LMBR1		0.11	0.02207
chr15	44908980	44908981	+	LMO1		0.2	0.01316
chr3	3746302	3746303	-	LMX1A		0.21	0.03249
chr3	14455192	14455193	-	LOC100848574		0.27	0.04841
chr3	14460556	14460557	+	LOC100848574		0.25	0.01856
chr3	14460615	14460616	+	LOC100848574		0.25	0.00108
chr2	128227418	128227419	-	LOC282685		0.26	0.01281
chr21	71466629	71466630	-	LOC524810		0.23	0.02811
chr21	71473416	71473417	-	LOC524810		0.16	0.03902
chr21	71572145	71572146	+	LOC524810		0.13	0.04575
chr21	71572164	71572165	+	LOC524810		0.27	0.02938
chr17	73885793	73885794	+	LOC531152		0.14	0.006507
chr16	56198158	56198159	-	LOC615316		0.13	0.04717
chr6	86711002	86711003	+	LOC781988		0.13	0.006573
chr19	19845460	19845461	+	LOC783508 NOS2		0.16	0.03383
chr5	103843321	103843322	-	LPCAT3		0.3	0.008374
chr8	67483044	67483045	+	LPL		0.43	0.005779
chr8	67483085	67483086	+	LPL		0.3	0.0008751
chr1	79681015	79681016	-	LPP		0.18	0.039
chr1	79681078	79681079	-	LPP		0.2	0.0358
chr15	83224250	83224251	+	LPXN		0.23	0.02786
chr4	98718938	98718939	-	LRGUK		0.14	0.02246
chr4	98727094	98727095	+	LRGUK		0.11	0.0007717
chr4	98732998	98732999	+	LRGUK		0.11	0.01168
chr4	98736875	98736876	+	LRGUK		0.17	0.02015
chr4	98741251	98741252	+	LRGUK		0.11	0.01825
chr4	98750378	98750379	-	LRGUK		0.19	0.0308
chr4	98754305	98754306	+	LRGUK		0.14	0.03017
chr4	98755721	98755722	+	LRGUK		0.16	0.01788
chr4	98756847	98756848	+	LRGUK		0.17	0.03605
chr4	98760153	98760154	+	LRGUK		0.14	0.02705
chr4	98760308	98760309	-	LRGUK		0.13	0.008527
chr4	98760309	98760310	+	LRGUK		0.14	0.008752
chr16	50543347	50543348	-	LRRC47		0.15	0.006026
chr11	99415560	99415561	+	LRRC8A		0.17	0.03306
chr3	117779874	117779875	+	LRRFIP1	Y	0.19	0.02609
chr3	117781049	117781050	+	LRRFIP1		0.22	0.01582
chr1	61580837	61580838	+	LSAMP		0.12	0.04587
chr17	12328943	12328944	-	LSM6		0.31	0.0003641
chr17	12328982	12328983	-	LSM6		0.28	0.01523
chr29	50258478	50258479	+	LSP1	Y	0.3	0.01881
chr29	50258503	50258504	-	LSP1	Y	0.16	0.01162
chr29	50260510	50260511	+	LSP1	Y	0.25	0.006292
chr29	50264414	50264415	-	LSP1		0.14	0.0113
chr29	50264629	50264630	-	LSP1		0.26	0.01782
chr11	15782519	15782520	-	LTBP1		0.15	0.02185
chr29	44400144	44400145	-	LTBP3	Y	0.23	0.01775
chr5	104353790	104353791	-	LTBR TNFRSF1A		0.28	0.04634
chr19	36644702	36644703	+	LUC7L3		0.14	0.02521
chr23	48402435	48402436	+	LY86		0.17	0.002622
chr23	49321529	49321530	-	LYRM4		0.13	0.04318
chr15	42681511	42681512	+	LYVE1		0.19	0.03076
chr15	42681518	42681519	+	LYVE1		0.17	0.003809
chr15	42681519	42681520	-	LYVE1		0.19	0.03674
chr3	107517792	107517793	-	MACF1	Y	0.2	0.04765
chr13	7751240	7751241	-	MACROD2		0.15	0.02552
chr13	7751267	7751268	+	MACROD2		0.11	0.03831
chr13	9724414	9724415	-	MACROD2		0.23	0.005907
chr25	41536416	41536417	-	MAD1L1		0.28	0.006414
chr25	41536428	41536429	-	MAD1L1		0.2	0.005498
chr25	41584478	41584479	+	MAD1L1		0.11	0.04927
chr25	41674759	41674760	-	MAD1L1		0.51	0.01341
chr25	41674767	41674768	-	MAD1L1		0.52	0.004189
chr25	41674771	41674772	-	MAD1L1		0.35	0.02686
chr25	41674793	41674794	-	MAD1L1		0.27	0.02865
chr25	41693942	41693943	+	MAD1L1		0.35	0.04705
chr25	41697884	41697885	+	MAD1L1		0.38	0.008294
chr25	41701754	41701755	-	MAD1L1		0.14	0.04236
chr13	66925434	66925435	+	MANBAL		0.18	0.04461
chr20	9345103	9345104	+	MAP1B		0.18	0.03257
chr19	61771822	61771823	+	MAP2K6		0.27	0.02523
chr10	82772271	82772272	-	MAP3K9	Y	0.21	0.01849
chr17	74017232	74017233	+	MAPK1		0.14	0.004366
chr17	74023852	74023853	+	MAPK1		0.26	0.02179
chr24	22213606	22213607	+	MAPRE2		0.13	0.044
chr24	22213657	22213658	+	MAPRE2		0.34	0.008917
chr19	46561248	46561249	-	MAPT		0.24	0.04346
chr19	46598126	46598127	-	MAPT		0.24	0.01556
chr20	57096639	57096640	+	MARCH11		0.17	0.0218
chr2	104875801	104875802	-	MARCH4		0.12	0.03126
chr2	104937052	104937053	-	MARCH4		0.13	0.01753
chr2	104994698	104994699	-	MARCH4		0.22	0.02678
chr2	105011817	105011818	+	MARCH4		0.19	0.01487
chr28	44712888	44712889	+	MARCH8	Y	0.25	0.02095
chr29	42862922	42862923	-	MARK2		0.18	0.01099
chr16	43466730	43466731	-	MASP2		0.22	0.003612
chr14	68648870	68648871	+	MATN2		0.18	0.03198
chr14	68648897	68648898	-	MATN2		0.17	0.01215
chr14	68648952	68648953	-	MATN2		0.14	0.02491
chr24	2556636	2556637	-	MBP		0.17	0.03535
chr25	36892465	36892466	-	MCM7		0.15	0.0442
chr27	4480345	4480346	-	MCPH1 ANGPT2		0.17	0.0104
chr17	74466022	74466023	-	MED15		0.14	0.01465
chr11	64847410	64847411	-	MEIS1		0.29	0.02975
chr11	64847431	64847432	-	MEIS1		0.3	0.03576
chr11	64867524	64867525	+	MEIS1		0.12	0.04861
chr10	32725798	32725799	+	MEIS2		0.17	0.005404
chr4	51991383	51991384	+	MET		0.1	0.0008574
chr4	51995499	51995500	+	MET		0.15	0.02725
chr6	26971503	26971504	+	METAP1		0.14	0.04006
chr17	18710137	18710138	-	MGARP	Y	0.29	0.02455
chr19	62218967	62218968	+	MGC134105		0.12	0.03864
chr22	60430333	60430334	-	MGLL		0.24	0.03158
chr22	60430362	60430363	-	MGLL		0.28	0.02881
chr22	60430364	60430365	-	MGLL		0.34	0.0007643
chr22	60430403	60430404	+	MGLL		0.19	0.0002683
chr22	60430426	60430427	+	MGLL		0.2	0.04996
chr22	60476592	60476593	-	MGLL		0.3	0.01668
chr25	3761702	3761703	-	MGRN1	Y	0.21	0.0394
chr25	3761711	3761712	-	MGRN1	Y	0.27	0.01756
chr1	41859235	41859236	-	MINA	Y	0.11	0.02602
chr1	41859256	41859257	-	MINA	Y	0.12	0.01214
chr1	41859274	41859275	-	MINA	Y	0.18	0.04186
chr5	121092754	121092755	+	MLC1		0.14	0.04683
chr5	121092782	121092783	-	MLC1		0.25	0.001979
chr17	55490571	55490572	-	MLXIP		0.34	0.0003587
chr17	55490573	55490574	-	MLXIP		0.26	0.01131
chr17	55490603	55490604	-	MLXIP		0.43	0.00253
chr17	55490614	55490615	-	MLXIP		0.18	0.01646
chr17	55511467	55511468	+	MLXIP		0.19	0.02141
chr17	55511541	55511542	-	MLXIP		0.22	0.03426
chr17	55513128	55513129	+	MLXIP		0.2	0.02766
chr14	76957990	76957991	-	MMP16		0.25	0.04533
chr29	50975393	50975394	+	MOB2	Y	0.14	0.006157
chr29	50975404	50975405	-	MOB2	Y	0.18	0.01305
chr29	50975481	50975482	-	MOB2		0.2	0.003984
chr29	50996424	50996425	-	MOB2		0.13	0.03018
chr3	103251240	103251241	+	MPL		0.16	0.02434
chr3	103251241	103251242	-	MPL		0.18	0.04486
chr13	36799548	36799549	+	MPP7		0.15	0.001508
chr19	35584378	35584379	-	MPRIP		0.12	0.02381
chr19	35638353	35638354	+	MPRIP		0.23	0.007771
chr19	47711043	47711044	+	MRC2	Y	0.32	0.04401
chr19	47711049	47711050	+	MRC2	Y	0.24	0.008473
chr19	47711055	47711056	+	MRC2	Y	0.24	0.01633
chr19	47711056	47711057	-	MRC2	Y	0.28	0.03428
chr19	47711058	47711059	-	MRC2	Y	0.29	0.02912
chr19	47711059	47711060	+	MRC2	Y	0.3	0.009904
chr19	47711060	47711061	-	MRC2	Y	0.28	0.03565
chr19	47711064	47711065	+	MRC2	Y	0.2	0.02828
chr19	47711065	47711066	-	MRC2	Y	0.3	0.04308
chr19	47711072	47711073	+	MRC2	Y	0.36	0.02174
chr19	47711080	47711081	+	MRC2	Y	0.25	0.03271
chr19	47711125	47711126	+	MRC2	Y	0.21	0.01764
chr14	1861846	1861847	-	MROH1		0.11	0.009845
chr21	19880708	19880709	-	MRPS11		0.21	0.02163
chr21	19893077	19893078	-	MRPS11		0.15	0.005946
chr14	45369484	45369485	+	MRPS28		0.18	0.01682
chr14	45369528	45369529	+	MRPS28		0.18	0.0129
chr1	680466	680467	-	MRPS6		0.16	0.01025
chr19	8537264	8537265	+	MSI2		0.37	0.005946
chr19	8537265	8537266	-	MSI2		0.35	0.0251
chrX	100089316	100089317	-	MSN		0.12	0.02844
chrX	100093287	100093288	+	MSN		0.12	0.006605
chrX	100094244	100094245	-	MSN		0.14	0.03087
chrX	100104914	100104915	-	MSN		0.24	0.03343
chrX	100106079	100106080	-	MSN		0.15	0.03126
chr8	8683567	8683568	+	MSRA		0.23	0.04727
chr23	10867568	10867569	+	MTCH1		0.18	0.03078
chr27	18995588	18995589	+	MTMR7		0.2	0.001363
chr20	65446953	65446954	-	MTRR		0.21	0.02566
chr6	108493147	108493148	-	MXD4		0.21	0.0009476
chr6	108493374	108493375	-	MXD4		0.27	0.02728
chr6	108493397	108493398	+	MXD4		0.22	0.04051
chr15	78389452	78389453	-	MYBPC3		0.19	0.02764
chr12	52674777	52674778	+	MYCBP2		0.19	0.04803
chr19	30240575	30240576	-	MYH3		0.16	0.0143
chr19	23190874	23190875	-	MYO1C		0.25	0.02641
chr19	17808049	17808050	+	MYO1D CDK5R1		0.17	0.02796
chr7	5847657	5847658	+	MYO9B		0.16	0.04844
chr29	43033945	43033946	+	NAA40 MACROD1		0.18	0.04165
chr29	43033984	43033985	+	NAA40 MACROD1		0.26	0.04096
chr15	23813619	23813620	-	NCAM1		0.28	0.02731
chr15	23895322	23895323	+	NCAM1		0.24	0.009985
chr15	23895326	23895327	+	NCAM1		0.16	0.03396
chr15	23895344	23895345	+	NCAM1		0.21	0.01946
chr14	9113715	9113716	+	NDRG1		0.34	0.02768
chr18	26376360	26376361	-	NDRG4	Y	0.19	0.001375
chr18	26376365	26376366	-	NDRG4	Y	0.27	0.01925
chr5	24858406	24858407	-	NDUFA12		0.17	0.0268
chr5	56537855	56537856	-	NDUFA4L2		0.18	0.02657
chr13	63695448	63695449	+	NECAB3	Y	0.37	0.01236
chr6	109841717	109841718	+	NELFA		0.26	0.01686
chr24	1037987	1037988	-	NFATC1		0.34	0.01595
chr24	1037991	1037992	-	NFATC1		0.25	0.03015
chr24	1038042	1038043	-	NFATC1		0.28	0.01193
chr24	1038350	1038351	+	NFATC1		0.25	0.006819
chr24	1038351	1038352	-	NFATC1		0.37	0.01298
chr24	1038877	1038878	-	NFATC1		0.34	0.02932
chr24	1048454	1048455	+	NFATC1	Y	0.17	0.009117
chr24	1060580	1060581	+	NFATC1		0.15	0.03559
chr24	1095437	1095438	-	NFATC1		0.42	0.002696
chr24	1095456	1095457	-	NFATC1		0.25	0.03541
chr7	21737034	21737035	+	NFIC		0.39	0.00171
chr6	23558321	23558322	-	NFKB1		0.23	0.01042
chr3	106056786	106056787	+	NFYC		0.35	0.004149
chr3	106056819	106056820	-	NFYC		0.34	0.00857
chr3	27595127	27595128	-	NHLH2	Y	0.14	0.0248
chrX	133084762	133084763	-	NHS	Y	0.14	0.0109
chr5	107939875	107939876	-	NINJ2		0.24	0.001359
chr5	107972086	107972087	-	NINJ2		0.18	0.03829
chr5	107986296	107986297	+	NINJ2		0.29	0.006001
chr5	107998844	107998845	+	NINJ2		0.37	0.003555
chr5	107998853	107998854	+	NINJ2		0.27	0.02751
chr18	19101522	19101523	+	NKD1		0.15	0.02118
chr21	47132839	47132840	-	NKX2-1	Y	0.1	0.04188
chr6	113625240	113625241	+	NKX3-2	Y	0.1	0.03107
chr6	113625866	113625867	-	NKX3-2	Y	0.31	0.03955
chr6	101094238	101094239	-	NKX6-1	Y	0.12	0.0332
chr19	27729870	27729871	+	NLGN2		0.28	0.0002787
chr16	65799611	65799612	+	NMNAT2		0.15	0.02727
chr11	87001461	87001462	+	NOL10		0.25	0.02083
chr11	87001462	87001463	-	NOL10		0.19	0.03178
chr19	19877656	19877657	-	NOS2		0.13	0.02104
chr9	93434585	93434586	-	NOX3		0.27	0.01278
chr18	54519475	54519476	-	NPAS1		0.2	0.0371
chr1	65215712	65215713	-	NR1I2		0.16	0.02051
chr9	42452909	42452910	+	NR2E1	Y	0.16	0.01676
chr9	42452934	42452935	+	NR2E1	Y	0.33	0.00274
chr7	95457181	95457182	+	NR2F1	Y	0.34	0.0175
chr7	95457197	95457198	+	NR2F1	Y	0.34	0.03638
chr7	95458046	95458047	-	NR2F1	Y	0.17	0.004599
chr7	95458051	95458052	-	NR2F1	Y	0.11	0.001581
chr11	95524667	95524668	-	NR5A1		0.28	0.02324
chr16	80753546	80753547	-	NR5A2		0.1	0.0341
chr3	95023575	95023576	-	NRD1		0.13	0.03418
chr3	95023793	95023794	-	NRD1		0.16	0.03685
chr28	37604287	37604288	+	NRG3		0.14	0.04249
chr29	28593497	28593498	-	NRGN		0.24	0.003356
chr23	48871968	48871969	-	NRN1	Y	0.15	0.04502
chr10	91869925	91869926	-	NRXN3		0.22	0.009991
chr6	106607572	106607573	-	NSG1		0.25	0.04343
chr6	106664247	106664248	-	NSG1		0.22	0.001894
chr6	106753768	106753769	+	NSG1		0.2	0.009019
chr6	106796361	106796362	-	NSG1		0.19	0.003992
chr6	106834348	106834349	-	NSG1		0.16	0.03009
chr6	106834353	106834354	-	NSG1		0.16	0.03037
chr6	106865795	106865796	+	NSG1	Y	0.1	0.02198
chr6	106867622	106867623	+	NSG1		0.14	0.03147
chr6	106867631	106867632	+	NSG1		0.12	0.004458
chr6	106867632	106867633	-	NSG1		0.1	0.02247
chr6	106867655	106867656	+	NSG1		0.1	0.03261
chr6	106870044	106870045	-	NSG1		0.3	0.01193
chr6	106870063	106870064	+	NSG1		0.21	0.001898
chr6	106895039	106895040	+	NSG1	Y	0.13	0.01759
chr6	106895053	106895054	+	NSG1	Y	0.13	0.0206
chr6	106895054	106895055	-	NSG1	Y	0.22	0.03296
chr6	106895070	106895071	+	NSG1	Y	0.13	0.03455
chr6	106895071	106895072	-	NSG1	Y	0.2	0.0419
chr6	106895354	106895355	-	NSG1	Y	0.14	0.02009
chr6	106895356	106895357	-	NSG1	Y	0.19	0.01578
chr6	106895389	106895390	-	NSG1	Y	0.22	0.04048
chr6	106896989	106896990	+	NSG1		0.18	0.01706
chr6	106897002	106897003	+	NSG1		0.46	0.008152
chr6	106903377	106903378	-	NSG1		0.49	0.02082
chr6	106910207	106910208	-	NSG1	Y	0.11	0.009376
chr6	106929501	106929502	-	NSG1		0.3	0.04922
chr6	106947750	106947751	+	NSG1	Y	0.25	0.01631
chr6	107010437	107010438	+	NSG1	Y	0.22	0.01915
chr6	107010760	107010761	+	NSG1	Y	0.12	0.0379
chr6	107010822	107010823	+	NSG1	Y	0.23	0.005355
chr6	107017113	107017114	-	NSG1		0.16	0.04373
chr6	107017117	107017118	-	NSG1		0.16	0.0462
chr6	107053110	107053111	+	NSG1	Y	0.39	0.00243
chr6	107098199	107098200	+	NSG1		0.22	0.02469
chr6	107098200	107098201	-	NSG1		0.37	0.03925
chr6	107104077	107104078	+	NSG1		0.14	0.01709
chr6	107197097	107197098	+	NSG1		0.49	0.0009117
chr6	107197104	107197105	+	NSG1		0.38	0.03801
chr6	107230276	107230277	-	NSG1		0.22	0.03708
chr6	107232606	107232607	+	NSG1		0.33	0.04866
chr6	107260909	107260910	-	NSG1	Y	0.22	0.02135
chr6	107308957	107308958	-	NSG1		0.16	0.04293
chr6	107312349	107312350	+	NSG1		0.25	0.02993
chr6	106629569	106629570	+	NSG1 CPZ		0.2	0.02382
chr6	106631291	106631292	+	NSG1 CPZ		0.14	0.04273
chr6	106631305	106631306	+	NSG1 CPZ		0.18	0.03035
chr25	13815674	13815675	+	NTAN1		0.16	0.03816
chr19	29152611	29152612	+	NTN1		0.17	0.0401
chr21	19283487	19283488	-	NTRK3		0.18	0.01188
chr21	19607993	19607994	+	NTRK3		0.17	0.02409
chr13	55099653	55099654	-	NTSR1		0.26	0.04896
chr22	59212410	59212411	+	NUP210		0.14	0.04789
chr18	56711343	56711344	+	NUP62		0.19	0.04123
chr4	17517635	17517636	-	NXPH1	Y	0.13	0.03546
chr17	63670951	63670952	-	OAS1X OAS1Z		0.27	0.02482
chr2	108205060	108205061	+	OBSL1	Y	0.11	0.04781
chr28	44229426	44229427	-	OGDHL		0.11	0.04292
chr11	106697972	106697973	-	OLFM1		0.25	0.02291
chr11	106708234	106708235	-	OLFM1		0.23	0.019
chr3	41546565	41546566	-	OLFM3		0.2	0.04054
chr8	85176622	85176623	-	OMD		0.18	0.02072
chr8	85176661	85176662	-	OMD		0.25	0.04339
chr29	34833709	34833710	+	OPCML		0.25	0.04998
chr29	35219687	35219688	+	OPCML NTM		0.26	0.02328
chr29	35254575	35254576	+	OPCML NTM		0.35	0.00744
chr14	23395076	23395077	-	OPRK1	Y	0.1	0.009107
chr13	73399903	73399904	-	OSER1		0.12	0.04049
chr10	8696885	8696886	-	OTP		0.12	0.007259
chr21	59237863	59237864	+	OTUB2		0.11	0.0338
chr1	155034389	155034390	+	OXNAD1		0.28	0.005085
chr1	155157522	155157523	-	OXNAD1		0.19	0.02931
chr1	155158159	155158160	-	OXNAD1		0.16	0.01735
chr19	51650341	51650342	-	P4HB		0.26	0.025
chr19	51650355	51650356	+	P4HB		0.12	0.003443
chr22	51562777	51562778	+	P4HTM		0.23	0.04469
chr29	44829225	44829226	+	PACS1		0.4	0.0004499
chr29	44839342	44839343	+	PACS1		0.33	0.004803
chr29	44839347	44839348	+	PACS1		0.49	0.0009064
chr29	44839358	44839359	+	PACS1		0.52	8.79e-05
chr29	44839405	44839406	+	PACS1		0.14	0.04721
chr2	135964589	135964590	-	PADI1		0.34	0.003244
chr2	136086300	136086301	+	PADI2		0.2	0.0357
chr2	136094367	136094368	+	PADI2		0.24	0.01582
chr18	49150266	49150267	-	PAK4		0.16	0.03141
chr18	49158892	49158893	-	PAK4		0.13	0.0482
chr18	49158905	49158906	-	PAK4		0.2	0.04701
chr20	66582791	66582792	-	PAPD7		0.11	0.02511
chr9	98437506	98437507	+	PARK2		0.12	0.00276
chr6	91605578	91605579	+	PARM1		0.15	0.03433
chr2	111223857	111223858	+	PAX3		0.16	0.0419
chr15	63371709	63371710	+	PAX6	Y	0.18	0.04088
chr11	96689917	96689918	-	PBX3		0.23	0.01864
chr29	45526242	45526243	-	PC	Y	0.17	0.0138
chr29	45605800	45605801	+	PC	Y	0.12	0.004637
chr29	45606004	45606005	+	PC	Y	0.18	0.02191
chr29	45606013	45606014	+	PC	Y	0.14	0.003275
chr1	147192847	147192848	+	PCBP3		0.37	0.01057
chr12	80832816	80832817	+	PCCA		0.23	0.001912
chr7	53737341	53737342	+	PCDHA13	Y	0.15	0.03659
chr7	54177191	54177192	+	PCDHGA8 PCDHGB4		0.15	0.03903
chr7	54181181	54181182	-	PCDHGA8 PCDHGB4	Y	0.19	0.004363
chr6	108853287	108853288	+	PCGF3	Y	0.12	0.01322
chr6	108862891	108862892	+	PCGF3		0.19	0.008471
chr6	108864079	108864080	-	PCGF3		0.16	0.04472
chr6	108885990	108885991	+	PCGF3		0.21	0.04422
chr6	108886004	108886005	+	PCGF3		0.21	0.001187
chr25	36492133	36492134	-	PCOLCE	Y	0.33	0.0005892
chr25	36492151	36492152	-	PCOLCE	Y	0.15	0.02429
chr25	36492176	36492177	-	PCOLCE	Y	0.32	0.0002575
chr25	36492208	36492209	-	PCOLCE	Y	0.31	0.0123
chr25	36492225	36492226	+	PCOLCE	Y	0.29	0.0328
chr25	36492230	36492231	-	PCOLCE	Y	0.17	0.008404
chr25	36492261	36492262	+	PCOLCE	Y	0.22	0.00364
chr29	50853443	50853444	+	PDDC1	Y	0.16	0.01006
chr15	52958554	52958555	+	PDE2A		0.16	0.04982
chr15	52958563	52958564	+	PDE2A		0.15	0.004552
chr6	6995875	6995876	+	PDE5A		0.15	0.004698
chr6	6998161	6998162	-	PDE5A		0.16	0.01028
chr6	7003692	7003693	-	PDE5A		0.14	0.009362
chr6	7004290	7004291	+	PDE5A		0.13	0.0294
chr6	7009961	7009962	-	PDE5A		0.18	0.03536
chr6	7011793	7011794	-	PDE5A		0.15	0.01973
chr6	7014846	7014847	+	PDE5A		0.13	0.02333
chr6	7017295	7017296	+	PDE5A		0.15	0.006146
chr6	7022155	7022156	-	PDE5A		0.14	0.04764
chr6	7023089	7023090	+	PDE5A		0.1	0.02315
chr6	7024292	7024293	-	PDE5A		0.12	0.03928
chr6	7025645	7025646	+	PDE5A		0.11	0.02116
chr6	7027891	7027892	-	PDE5A		0.16	0.01549
chr6	7027894	7027895	-	PDE5A		0.22	0.03887
chr6	7029439	7029440	-	PDE5A		0.17	0.03835
chrX	125930515	125930516	+	PDK3	Y	0.19	0.02044
chr18	1935572	1935573	+	PDPR		0.14	0.01274
chr8	70719190	70719191	-	PEBP4		0.18	0.01322
chr8	70739973	70739974	-	PEBP4		0.13	0.02224
chr11	75024159	75024160	+	PFN4		0.24	0.04739
chr15	8106311	8106312	-	PGR		0.16	0.04131
chr19	54407276	54407277	+	PGS1		0.29	0.0241
chr19	54407553	54407554	+	PGS1		0.15	0.02819
chr19	54412345	54412346	-	PGS1		0.27	0.00663
chr23	43648532	43648533	+	PHACTR1		0.3	0.01643
chr25	28013441	28013442	+	PHKG1		0.29	0.03755
chr25	28007604	28007605	+	PHKG1		0.15	0.03712
chr8	70042130	70042131	+	PHYHIP		0.25	0.006625
chr20	11398980	11398981	-	PIK3R1		0.24	0.005961
chr20	11399005	11399006	-	PIK3R1		0.3	0.04082
chr7	4993583	4993584	+	PIK3R2	Y	0.28	0.01082
chr17	69535072	69535073	+	PITPNB		0.23	0.00149
chr10	18967646	18967647	-	PKM		0.22	0.01745
chr23	19943984	19943985	-	PLA2G7		0.17	0.03868
chr28	35373345	35373346	-	PLAC9		0.16	0.04135
chr9	82426011	82426012	-	PLAGL1		0.19	0.03004
chr9	82426201	82426202	-	PLAGL1		0.17	0.01334
chr27	33763885	33763886	+	PLEKHA2	Y	0.22	0.02671
chr18	55905514	55905515	-	PLEKHA4		0.28	0.03687
chr16	1856549	1856550	+	PLEKHA6		0.2	0.005601
chr16	1856551	1856552	+	PLEKHA6		0.24	0.003916
chr16	1868001	1868002	-	PLEKHA6		0.38	0.03955
chr19	43368580	43368581	+	PLEKHH3	Y	0.22	0.03154
chr19	43368583	43368584	-	PLEKHH3	Y	0.38	0.01604
chr19	43368602	43368603	+	PLEKHH3	Y	0.27	0.02254
chr19	43368614	43368615	-	PLEKHH3	Y	0.25	0.03464
chrX	71740236	71740237	-	PLS3		0.21	0.04786
chr19	40290009	40290010	-	PLXDC1		0.22	0.03644
chr16	77137035	77137036	+	PLXNA2		0.19	0.002947
chr4	96639637	96639638	+	PLXNA4	Y	0.2	0.03498
chr4	96707733	96707734	-	PLXNA4		0.28	0.02723
chr4	96707776	96707777	+	PLXNA4		0.27	0.006061
chr4	96707777	96707778	-	PLXNA4		0.32	0.0192
chr4	96872155	96872156	+	PLXNA4		0.22	0.026
chr13	59036386	59036387	-	PMEPA1		0.19	0.0302
chr13	59036424	59036425	-	PMEPA1		0.2	0.006787
chr22	49349919	49349920	+	POC1A		0.21	0.003142
chr15	31348792	31348793	-	POU2F3		0.21	0.04133
chr15	31425459	31425460	-	POU2F3		0.17	0.03429
chr26	41017193	41017194	+	PPAPDC1A		0.24	0.021
chr5	117212581	117212582	-	PPARA		0.15	0.003621
chr5	117217071	117217072	+	PPARA		0.15	0.04895
chr5	117217353	117217354	-	PPARA	Y	0.15	0.02919
chr22	57305102	57305103	-	PPARG-TSEN2 TSEN2		0.16	0.03353
chr29	48096327	48096328	-	PPFIA1	Y	0.2	0.02835
chr29	48140188	48140189	+	PPFIA1		0.15	0.04311
chr9	41225146	41225147	+	PPIL6		0.22	0.0219
chr5	51029440	51029441	+	PPM1H		0.12	0.04137
chr5	51094762	51094763	+	PPM1H		0.22	0.03364
chr5	51094791	51094792	-	PPM1H		0.14	0.01417
chr23	28131662	28131663	+	PPP1R18		0.12	0.008506
chr18	53192115	53192116	+	PPP1R37	Y	0.17	0.01507
chr3	120858374	120858375	-	PPP1R7		0.38	0.01123
chr3	120858384	120858385	-	PPP1R7		0.39	0.02314
chr3	120858636	120858637	+	PPP1R7		0.31	0.01874
chr3	120858646	120858647	+	PPP1R7		0.42	0.003093
chr3	120858711	120858712	+	PPP1R7		0.45	0.00269
chr3	120858718	120858719	+	PPP1R7		0.37	0.01897
chr3	120858814	120858815	+	PPP1R7		0.34	0.02903
chr3	120858815	120858816	-	PPP1R7		0.55	2.16e-05
chr3	120866852	120866853	-	PPP1R7	Y	0.2	0.01742
chr7	59823118	59823119	+	PPP2R2B		0.2	0.006339
chr21	68413159	68413160	+	PPP2R5C		0.29	0.02194
chr18	62615654	62615655	+	PPP6R1		0.15	0.02806
chr18	62555678	62555679	-	PPP6R1	Y	0.1	0.02357
chr18	62566702	62566703	+	PPP6R1		0.15	0.0362
chr18	62617796	62617797	-	PPP6R1		0.14	0.02742
chr11	100974686	100974687	+	PRDM12		0.14	0.02672
chr11	100975066	100975067	-	PRDM12		0.17	0.01066
chr6	4596220	4596221	+	PRDM5		0.14	0.01409
chr9	45228927	45228928	-	PREP		0.28	0.02463
chr9	45228941	45228942	-	PREP		0.21	0.009285
chr19	63354345	63354346	+	PRKCA		0.32	0.001139
chr19	63364892	63364893	-	PRKCA	Y	0.31	0.002892
chr19	63364908	63364909	-	PRKCA	Y	0.14	0.0226
chr19	63457681	63457682	+	PRKCA		0.23	0.03505
chr14	21089666	21089667	-	PRKDC		0.14	0.03929
chr26	8248839	8248840	+	PRKG1		0.22	0.01084
chr13	65057549	65057550	+	PROCR		0.12	0.03076
chr17	74111325	74111326	+	PRODH	Y	0.14	0.03861
chr17	74111460	74111461	-	PRODH	Y	0.1	0.005826
chr17	74111553	74111554	-	PRODH	Y	0.11	0.03853
chr17	74366463	74366464	-	PRODH	Y	0.37	0.02444
chr17	74366537	74366538	+	PRODH	Y	0.22	0.01097
chr17	74116761	74116762	-	PRODH	Y	0.15	0.03342
chr17	74116776	74116777	-	PRODH	Y	0.18	0.00167
chr17	74180926	74180927	-	PRODH		0.21	0.01826
chr17	74094380	74094381	+	PRODH		0.21	0.03094
chr17	74170298	74170299	+	PRODH	Y	0.13	0.01372
chr17	74284920	74284921	-	PRODH		0.15	0.03627
chr17	74288164	74288165	-	PRODH	Y	0.12	0.03377
chr17	74288172	74288173	-	PRODH	Y	0.11	0.04789
chr17	74356578	74356579	+	PRODH		0.25	0.008888
chr17	74183779	74183780	+	PRODH HIC2		0.12	0.02774
chr17	74261788	74261789	+	PRODH SNAP29		0.16	0.02348
chr17	74264117	74264118	-	PRODH SNAP29		0.2	0.01731
chr15	67716758	67716759	-	PRR5L		0.1	0.03504
chr15	67716782	67716783	-	PRR5L		0.2	0.01366
chr19	50117590	50117591	+	PSMD12		0.39	5.76e-05
chr19	50117591	50117592	-	PSMD12		0.38	0.00996
chr7	45019332	45019333	+	PTBP1		0.2	0.02078
chr13	78363152	78363153	-	PTGIS		0.25	0.03284
chr13	78363172	78363173	-	PTGIS		0.26	0.03863
chr14	3885085	3885086	+	PTK2		0.29	0.01268
chr8	75853805	75853806	+	PTK2B		0.12	0.001002
chr8	75853829	75853830	-	PTK2B		0.15	0.01535
chr8	75858772	75858773	+	PTK2B		0.11	0.01087
chr2	1281640	1281641	-	PTPN18	Y	0.1	0.04863
chr29	26245322	26245323	+	PTPN5		0.17	0.02165
chr26	47810435	47810436	-	PTPRE		0.26	0.014
chr3	103050468	103050469	-	PTPRF		0.2	0.04202
chr3	103050482	103050483	-	PTPRF		0.29	0.007338
chr2	124905942	124905943	+	PTPRU	Y	0.23	0.01406
chr2	124905959	124905960	+	PTPRU	Y	0.12	0.02086
chr2	124905865	124905866	+	PTPRU	Y	0.21	0.008758
chr2	124905866	124905867	-	PTPRU	Y	0.22	0.01373
chr5	75567587	75567588	-	PVALB	Y	0.14	0.005825
chr15	30782030	30782031	-	PVRL1		0.25	0.02926
chr26	51669225	51669226	+	PWWP2B		0.21	0.04746
chr26	51669229	51669230	+	PWWP2B		0.27	0.03617
chr26	51669284	51669285	+	PWWP2B		0.22	0.03927
chr23	50083168	50083169	-	PXDC1	Y	0.46	0.01938
chr23	50083176	50083177	+	PXDC1	Y	0.16	0.003839
chr23	50083177	50083178	-	PXDC1	Y	0.36	0.04171
chr23	50083790	50083791	+	PXDC1		0.24	0.00407
chr23	50083805	50083806	-	PXDC1		0.34	0.0003878
chr12	89196211	89196212	+	RAB20	Y	0.26	0.03771
chr12	89196212	89196213	-	RAB20	Y	0.29	0.003499
chr17	64738900	64738901	+	RAB35	Y	0.11	0.0377
chr19	57360451	57360452	-	RAB37		0.13	0.02274
chr29	41114316	41114317	+	RAB3IL1		0.15	0.0381
chr25	519296	519297	+	RAB40C	Y	0.28	0.007107
chr25	519326	519327	+	RAB40C	Y	0.11	0.03189
chr25	38825933	38825934	-	RAC1		0.17	0.04046
chr11	103176160	103176161	-	RALGDS	Y	0.11	0.02827
chr11	97776932	97776933	-	RALGPS1		0.32	0.04799
chr11	97776983	97776984	-	RALGPS1		0.33	0.00229
chr11	97942799	97942800	+	RALGPS1		0.21	1.15e-05
chr11	97951093	97951094	-	RALGPS1		0.14	0.03578
chr2	131722487	131722488	+	RAP1GAP		0.24	0.03128
chr2	131748826	131748827	-	RAP1GAP	Y	0.11	0.01747
chr2	131764361	131764362	-	RAP1GAP	Y	0.2	0.03333
chr2	131771124	131771125	+	RAP1GAP		0.16	0.04212
chr19	41234916	41234917	+	RARA		0.11	0.03235
chr12	90976581	90976582	+	RASA3		0.26	0.01711
chr12	90976582	90976583	-	RASA3		0.18	0.01118
chr12	90976596	90976597	+	RASA3		0.29	0.01567
chr5	49368906	49368907	-	RASSF3		0.2	0.03477
chr16	4150679	4150680	+	RASSF5		0.16	0.04368
chr16	4191420	4191421	-	RASSF5		0.15	0.01989
chrX	133867449	133867450	+	RBBP7	Y	0.16	0.01941
chrX	133909128	133909129	+	RBBP7		0.14	0.004141
chrX	133909253	133909254	+	RBBP7		0.18	0.04798
chr25	5707626	5707627	+	RBFOX1		0.14	0.03971
chr25	5904403	5904404	+	RBFOX1		0.22	0.01604
chr25	5904417	5904418	+	RBFOX1		0.34	0.0006087
chr25	5904463	5904464	+	RBFOX1		0.14	0.00725
chr25	6241697	6241698	-	RBFOX1		0.28	0.03239
chr5	74502294	74502295	-	RBFOX2		0.24	0.04598
chr5	74502323	74502324	+	RBFOX2		0.13	0.01265
chr5	74502365	74502366	-	RBFOX2		0.24	0.01603
chr19	53908113	53908114	+	RBFOX3		0.25	0.03676
chrX	90794421	90794422	+	RBM10	Y	0.2	0.02188
chr17	62998731	62998732	+	RBM19		0.22	0.02385
chr26	31494532	31494533	+	RBM20	Y	0.14	0.01551
chr3	1081423	1081424	+	RCSD1		0.12	0.02477
chr3	1081424	1081425	-	RCSD1		0.16	0.004233
chr3	1081443	1081444	-	RCSD1		0.18	0.01986
chr3	1081473	1081474	-	RCSD1		0.17	0.01088
chr3	1081475	1081476	-	RCSD1		0.22	0.01765
chr3	1081480	1081481	+	RCSD1		0.22	0.002717
chr3	1081481	1081482	-	RCSD1		0.32	0.001653
chr28	13592768	13592769	-	RET		0.11	0.02047
chr7	19187912	19187913	+	RFX2		0.16	0.04732
chr7	19188187	19188188	-	RFX2		0.12	0.04928
chr7	19216043	19216044	-	RFX2		0.22	0.03588
chr7	19216109	19216110	-	RFX2		0.24	0.00982
chr7	19470829	19470830	-	RFX2		0.23	0.01256
chr8	104517884	104517885	+	RGS3		0.16	0.01043
chr16	36364574	36364575	+	RGS7		0.13	0.04859
chr16	36508331	36508332	-	RGS7		0.13	0.01404
chr16	36509916	36509917	+	RGS7		0.22	0.0273
chr16	36590853	36590854	-	RGS7		0.15	0.01646
chr19	62653664	62653665	+	RGS9	Y	0.17	0.007958
chr19	62653680	62653681	+	RGS9	Y	0.19	0.007654
chr1	143534994	143534995	+	RIPK4	Y	0.14	0.0006456
chr11	48018243	48018244	+	RMND5A		0.14	0.02027
chr25	32459068	32459069	+	RN45S		0.11	0.03523
chr12	20423499	20423500	-	RNASEH2B		0.43	0.001125
chr12	20423533	20423534	+	RNASEH2B		0.3	0.02016
chr12	20423580	20423581	-	RNASEH2B		0.3	0.02635
chr27	28520067	28520068	+	RNF122		0.18	0.03044
chr27	28580372	28580373	-	RNF122		0.18	0.03614
chr27	28602409	28602410	-	RNF122		0.11	0.005527
chr27	28640709	28640710	-	RNF122		0.1	0.004352
chr27	28643632	28643633	-	RNF122		0.16	0.02208
chr27	28674777	28674778	-	RNF122		0.18	0.0248
chr27	28678217	28678218	-	RNF122		0.12	0.0005461
chr27	28742259	28742260	+	RNF122		0.16	0.01944
chr27	28816009	28816010	+	RNF122		0.11	0.03089
chr27	28850249	28850250	+	RNF122		0.14	0.03679
chr27	28858935	28858936	-	RNF122		0.17	0.005942
chr27	28869816	28869817	-	RNF122		0.17	0.03054
chr27	28871419	28871420	-	RNF122		0.17	0.02875
chr22	51056958	51056959	-	RNF123	Y	0.12	0.03807
chr7	44886448	44886449	-	RNF126		0.24	0.003753
chr19	56157958	56157959	-	RNF157		0.15	0.04644
chr16	47979784	47979785	+	RNF207		0.11	0.04535
chr3	101958919	101958920	-	RNF220		0.22	0.01851
chr3	101958973	101958974	-	RNF220		0.13	0.03423
chr3	102008091	102008092	-	RNF220		0.34	0.006648
chr3	102008103	102008104	-	RNF220		0.33	0.01317
chr3	102012409	102012410	+	RNF220		0.14	0.021
chr1	26119651	26119652	-	ROBO1		0.23	0.02422
chr20	62913654	62913655	+	ROPN1L		0.2	0.04279
chr10	48977623	48977624	+	RORA		0.3	0.01014
chr10	48977652	48977653	+	RORA		0.22	0.04175
chr10	48977653	48977654	-	RORA		0.24	0.04489
chr10	49298546	49298547	-	RORA		0.11	0.04517
chr10	49468019	49468020	+	RORA		0.33	0.04011
chr10	49468020	49468021	-	RORA		0.44	0.001642
chr10	49468025	49468026	+	RORA		0.58	0.002838
chr10	49468026	49468027	-	RORA		0.61	0.005567
chr10	49478985	49478986	-	RORA		0.4	0.01123
chr10	49682765	49682766	-	RORA		0.6	0.002671
chr19	57837019	57837020	+	RPL38		0.26	0.006924
chr22	59961841	59961842	+	RPN1		0.13	0.0312
chr9	103022137	103022138	-	RPS6KA2		0.25	0.00457
chr9	61666916	61666917	-	RRAGD		0.22	0.04442
chr19	36865907	36865908	+	RSAD1		0.21	0.00348
chr17	73843633	73843634	-	RSPH14	Y	0.28	0.01953
chr3	43184254	43184255	+	RTCA		0.25	0.04849
chr1	148777662	148777663	-	RUNX1	Y	0.14	0.008277
chr1	148777668	148777669	+	RUNX1	Y	0.16	0.003667
chr1	148777679	148777680	+	RUNX1	Y	0.18	0.01292
chr1	148777685	148777686	+	RUNX1	Y	0.17	0.009264
chr1	148778024	148778025	-	RUNX1		0.42	0.000871
chr1	148778058	148778059	-	RUNX1		0.27	0.02812
chr2	128644500	128644501	-	RUNX3	Y	0.18	0.009545
chr2	128644507	128644508	+	RUNX3	Y	0.15	0.02447
chr11	105992579	105992580	+	RXRA		0.18	0.01115
chr22	54208944	54208945	+	SACM1L		0.16	0.02066
chr18	54647389	54647390	-	SAE1		0.29	0.03133
chr18	54647397	54647398	-	SAE1		0.22	0.03584
chr18	54647427	54647428	-	SAE1		0.24	0.01173
chr3	113649504	113649505	+	SAG		0.21	0.009714
chr18	19653219	19653220	-	SALL1	Y	0.22	0.04891
chr19	56532540	56532541	-	SAP30BP		0.32	0.01418
chr11	104582413	104582414	+	SARDH		0.24	0.01473
chr23	12970415	12970416	+	SAYSD1		0.1	0.046
chr8	10671566	10671567	+	SCARA5	Y	0.37	0.0008777
chr10	30122249	30122250	+	SCG5		0.17	0.04168
chrX	132324073	132324074	-	SCML2	Y	0.13	0.01751
chrX	132324243	132324244	+	SCML2	Y	0.11	0.03137
chr5	104365410	104365411	+	SCNN1A TNFRSF1A		0.26	0.01978
chr25	21288052	21288053	-	SCNN1B		0.28	0.0159
chr29	44377572	44377573	-	SCYL1		0.13	0.02348
chr14	70013977	70013978	-	SDC2		0.15	0.02642
chr16	34416393	34416394	+	SDCCAG8		0.29	0.04863
chr16	34416436	34416437	+	SDCCAG8		0.18	0.0257
chr2	136145822	136145823	+	SDHB		0.24	0.01139
chr2	136145825	136145826	-	SDHB		0.38	0.0492
chr22	54992520	54992521	+	SEC13		0.18	0.04566
chr6	46851557	46851558	-	SEL1L3		0.24	0.0249
chr6	46851571	46851572	-	SEL1L3		0.24	0.005485
chr17	66558323	66558324	+	SELPLG		0.25	0.0007441
chr2	127868579	127868580	+	SEPN1		0.12	0.03044
chrX	3889788	3889789	-	SEPT6	Y	0.12	0.01071
chr17	54468468	54468469	+	SETD8		0.27	0.001769
chr19	20885876	20885877	-	SEZ6		0.22	0.03842
chr19	20885968	20885969	+	SEZ6		0.38	0.006814
chr13	16626645	16626646	-	SFMBT2		0.11	0.02163
chr11	11370601	11370602	+	SFXN5		0.15	0.03818
chr7	20938379	20938380	-	SH3GL1		0.22	0.0004981
chr8	26736299	26736300	-	SH3GL2		0.26	0.02179
chr11	27262998	27262999	+	SIX2		0.35	0.0001069
chr11	27263074	27263075	+	SIX2	Y	0.22	0.006876
chr11	27201612	27201613	+	SIX3	Y	0.1	0.01867
chr18	25009020	25009021	+	SLC12A3		0.2	0.03659
chr13	75488674	75488675	-	SLC12A5		0.11	0.04738
chr13	75495503	75495504	+	SLC12A5		0.14	0.04824
chr13	75993258	75993259	-	SLC13A3		0.21	0.04067
chr4	100308159	100308160	+	SLC13A4		0.41	0.0251
chr19	25793489	25793490	-	SLC13A5		0.49	0.008535
chr19	25793501	25793502	+	SLC13A5		0.41	0.0379
chr19	25793502	25793503	-	SLC13A5		0.55	0.00706
chr9	39720165	39720166	+	SLC16A10		0.25	0.01588
chr9	39720179	39720180	-	SLC16A10		0.32	0.03705
chr5	54082838	54082839	-	SLC16A7		0.17	0.02649
chr29	22734436	22734437	+	SLC17A6	Y	0.13	0.006287
chr23	50239324	50239325	+	SLC22A23		0.41	0.005301
chr23	50261186	50261187	+	SLC22A23		0.14	0.02915
chr10	12490567	12490568	-	SLC24A1		0.16	0.04743
chr28	25040006	25040007	+	SLC25A16		0.14	0.02192
chr19	53036956	53036957	+	SLC26A11		0.11	0.03443
chr23	17849985	17849986	+	SLC29A1		0.19	0.00568
chr29	28876294	28876295	-	SLC37A2		0.1	0.02195
chr29	28876553	28876554	-	SLC37A2		0.3	0.03543
chr29	28876574	28876575	-	SLC37A2		0.33	0.00689
chr20	23541143	23541144	+	SLC38A9		0.14	0.02868
chr20	23542578	23542579	-	SLC38A9		0.23	0.02602
chr19	59063825	59063826	+	SLC39A11		0.22	0.001907
chr15	78444377	78444378	+	SLC39A13		0.31	0.02806
chr15	78444393	78444394	+	SLC39A13		0.29	0.04787
chr15	78444423	78444424	+	SLC39A13		0.41	0.0009312
chr15	78444424	78444425	-	SLC39A13		0.33	0.02898
chr15	78444440	78444441	+	SLC39A13		0.44	0.002048
chr15	78444442	78444443	+	SLC39A13		0.47	0.01051
chr4	114438718	114438719	-	SLC4A2	Y	0.22	0.02269
chr13	60830154	60830155	-	SLC52A3		0.19	0.02287
chr13	60830162	60830163	-	SLC52A3		0.15	0.03264
chr18	23982049	23982050	-	SLC6A2		0.14	0.02721
chr18	13352146	13352147	-	SLC7A5		0.23	0.04748
chr18	13352167	13352168	-	SLC7A5		0.23	0.03682
chr18	13363198	13363199	-	SLC7A5		0.25	0.04486
chr11	22576329	22576330	-	SLC8A1		0.23	0.01095
chr10	82128782	82128783	+	SLC8A3		0.19	0.02076
chr2	126692385	126692386	+	SLC9A1		0.28	0.02205
chr20	613613	613614	-	SLIT3		0.32	0.0004606
chr20	613624	613625	-	SLIT3		0.26	0.03457
chr20	613637	613638	-	SLIT3		0.29	0.02591
chr20	613664	613665	-	SLIT3		0.24	0.04259
chr10	13958984	13958985	-	SMAD3		0.22	0.03591
chr10	13979393	13979394	+	SMAD3		0.16	0.01936
chr10	13979440	13979441	-	SMAD3		0.11	0.04146
chr10	13979461	13979462	+	SMAD3		0.27	0.04028
chr10	13979462	13979463	-	SMAD3		0.18	0.01481
chr24	49073121	49073122	-	SMAD7		0.1	0.0332
chr17	73226120	73226121	-	SMARCB1	Y	0.14	0.02793
chr17	73226160	73226161	-	SMARCB1	Y	0.22	0.03435
chr17	73227317	73227318	-	SMARCB1	Y	0.22	0.009256
chr17	73227347	73227348	-	SMARCB1	Y	0.28	0.04834
chr19	23805001	23805002	+	SMG6		0.18	0.03875
chr19	23808348	23808349	+	SMG6		0.13	0.008619
chr19	23809859	23809860	-	SMG6		0.16	0.03577
chr10	82053074	82053075	-	SMOC1		0.22	0.02256
chr17	72062321	72062322	+	SMTN		0.12	0.005113
chr16	32236655	32236656	-	SMYD3		0.13	0.04582
chr7	39455793	39455794	-	SNCB	Y	0.22	0.007208
chr20	24591310	24591311	+	SNX18		0.33	0.04215
chr21	33627141	33627142	+	SNX33		0.37	0.001464
chr25	41503597	41503598	+	SNX8		0.25	0.01638
chr25	41507642	41507643	+	SNX8	Y	0.43	0.0005478
chr26	16776987	16776988	+	SORBS1	Y	0.3	0.01388
chr26	16777042	16777043	+	SORBS1	Y	0.24	0.04484
chr26	25855668	25855669	-	SORCS3		0.41	0.000369
chr26	25715368	25715369	-	SORCS3	Y	0.14	0.0453
chr26	25717548	25717549	+	SORCS3	Y	0.1	0.01395
chr26	25718572	25718573	+	SORCS3	Y	0.24	0.01362
chr26	25721774	25721775	-	SORCS3		0.17	0.004888
chr26	25721786	25721787	-	SORCS3		0.14	0.03552
chr26	25763302	25763303	+	SORCS3		0.15	0.002361
chr26	25959890	25959891	-	SORCS3		0.26	0.01579
chr19	39229576	39229577	+	SP2	Y	0.11	0.02983
chr17	73656468	73656469	+	SPECC1L	Y	0.11	0.03666
chr8	76338255	76338256	-	SPINK4		0.17	0.03997
chr8	76338671	76338672	-	SPINK4		0.14	0.01918
chr8	76346863	76346864	+	SPINK4		0.12	0.044
chr15	39011305	39011306	+	SPON1		0.17	0.03439
chr13	66996853	66996854	-	SRC		0.13	0.0411
chr16	3862223	3862224	+	SRGAP2		0.26	0.02679
chr16	4091490	4091491	+	SRGAP2		0.14	0.01092
chr16	4091502	4091503	+	SRGAP2		0.15	0.0109
chr16	4091803	4091804	-	SRGAP2		0.31	0.04316
chrX	110538316	110538317	+	SRPX		0.19	0.0344
chr3	92457817	92457818	+	SSBP3		0.27	0.04208
chr14	8979557	8979558	+	ST3GAL1		0.3	0.009943
chr14	8979657	8979658	-	ST3GAL1		0.23	0.009724
chr14	8979673	8979674	-	ST3GAL1		0.43	0.01026
chr21	14948451	14948452	+	ST8SIA2	Y	0.25	0.007605
chr21	14948591	14948592	-	ST8SIA2	Y	0.22	0.03658
chr22	10161498	10161499	+	STAC		0.2	0.02248
chr19	43079082	43079083	-	STAT3		0.25	0.009608
chr20	4917965	4917966	+	STC2	Y	0.13	0.01827
chr20	4917977	4917978	-	STC2	Y	0.17	0.04693
chr3	110096325	110096326	+	STK40		0.32	0.01079
chr3	110096368	110096369	+	STK40		0.3	0.03958
chr3	110096375	110096376	+	STK40		0.31	0.007606
chr3	110105755	110105756	-	STK40		0.16	0.007524
chr19	51494490	51494491	+	STRA13	Y	0.11	0.04067
chr21	34890373	34890374	+	STRA6		0.31	0.004699
chr21	34890374	34890375	-	STRA6		0.32	0.03052
chrX	146728719	146728720	-	STS		0.21	0.03044
chr15	84321107	84321108	+	STX3		0.13	0.01674
chr19	29290280	29290281	-	STX8		0.27	0.0264
chr21	35619172	35619173	+	STXBP6		0.12	0.04929
chr10	11374520	11374521	-	STYX		0.21	0.02118
chr26	23062730	23062731	-	SUFU		0.22	0.02487
chr26	23290504	23290505	-	SUFU		0.17	0.03057
chr26	23308991	23308992	+	SUFU		0.11	0.01193
chr26	23406439	23406440	-	SUFU		0.2	0.03812
chr26	23513271	23513272	-	SUFU		0.3	0.01761
chr5	110878740	110878741	+	SUN2		0.24	0.02608
chrX	91364556	91364557	+	SYN1	Y	0.23	0.02867
chrX	91377228	91377229	+	SYN1	Y	0.12	0.01866
chr13	42837500	42837501	+	SYNDIG1		0.16	0.03227
chr21	61943658	61943659	-	SYNE3		0.22	0.03313
chr21	61954972	61954973	+	SYNE3		0.54	0.0002977
chr25	1546433	1546434	-	SYNGR3	Y	0.19	0.01738
chr18	55517462	55517463	+	SYNGR4		0.15	0.009814
chr21	7774976	7774977	-	SYNM		0.19	0.02677
chr22	37918034	37918035	-	SYNPR		0.17	0.04786
chr22	37922788	37922789	+	SYNPR		0.18	0.008767
chr22	37927010	37927011	+	SYNPR		0.23	0.01593
chr22	37927868	37927869	-	SYNPR		0.13	0.01717
chr22	37929089	37929090	-	SYNPR		0.12	0.005115
chr22	37934870	37934871	-	SYNPR		0.11	0.01532
chr22	37935517	37935518	-	SYNPR		0.2	0.03177
chr5	8698795	8698796	+	SYT1		0.37	0.01783
chr2	136328815	136328816	-	SZRD1		0.24	0.01923
chr2	136333059	136333060	-	SZRD1		0.19	0.04668
chr2	136335613	136335614	-	SZRD1		0.31	0.04519
chr29	50859960	50859961	+	TALDO1		0.4	0.03842
chr29	50860804	50860805	-	TALDO1		0.24	0.002119
chr29	50860807	50860808	-	TALDO1		0.25	0.01411
chr6	118271408	118271409	-	TBC1D14		0.3	0.0282
chr19	53236660	53236661	-	TBC1D16	Y	0.2	0.03547
chr5	118181842	118181843	+	TBC1D22A		0.24	0.02447
chr5	118181865	118181866	-	TBC1D22A		0.23	0.001288
chr5	118277957	118277958	-	TBC1D22A		0.1	0.01732
chr5	118297701	118297702	-	TBC1D22A		0.29	0.01084
chr5	118297750	118297751	-	TBC1D22A		0.21	0.00595
chr5	118307222	118307223	-	TBC1D22A		0.15	0.0379
chr25	1995040	1995041	+	TBC1D24		0.17	0.04735
chr11	6126880	6126881	-	TBC1D8		0.62	0.0003798
chr19	50482654	50482655	+	TBCD	Y	0.22	0.03418
chr19	11890658	11890659	+	TBX4		0.22	0.02568
chr17	62553827	62553828	-	TBX5		0.25	0.01014
chr4	104195509	104195510	-	TBXAS1		0.27	0.04726
chr26	33809772	33809773	+	TCF7L2	Y	0.14	0.03444
chr26	33809836	33809837	-	TCF7L2	Y	0.25	0.01788
chr26	33809848	33809849	+	TCF7L2	Y	0.25	0.04534
chr26	33809849	33809850	-	TCF7L2	Y	0.31	0.02914
chr26	33809851	33809852	+	TCF7L2	Y	0.21	0.0292
chr26	33809853	33809854	+	TCF7L2	Y	0.29	0.02244
chr26	33905005	33905006	-	TCF7L2		0.28	0.01967
chr26	33905007	33905008	-	TCF7L2		0.3	0.0424
chr26	33905079	33905080	+	TCF7L2		0.31	0.01326
chr29	46212574	46212575	+	TCIRG1		0.27	0.009622
chr29	46212575	46212576	-	TCIRG1		0.22	0.004301
chr3	19031227	19031228	+	TDRKH	Y	0.12	0.04076
chr21	68843309	68843310	-	TECPR2		0.11	0.0214
chr21	68848024	68848025	+	TECPR2	Y	0.38	0.04776
chr21	68848039	68848040	+	TECPR2	Y	0.25	0.04111
chr21	68848719	68848720	-	TECPR2		0.15	0.04457
chr21	68848725	68848726	-	TECPR2		0.22	0.03403
chr21	68848728	68848729	-	TECPR2		0.29	0.01119
chr21	68848730	68848731	-	TECPR2		0.24	0.02108
chr21	68848743	68848744	-	TECPR2		0.14	0.03761
chr21	68848747	68848748	-	TECPR2		0.23	0.03777
chr21	68890518	68890519	-	TECPR2		0.37	0.005706
chr21	68890916	68890917	+	TECPR2		0.27	0.03299
chr20	71271937	71271938	+	TERT		0.29	0.01899
chr20	71271938	71271939	-	TERT		0.36	0.001827
chr12	89560992	89560993	+	TEX29		0.14	0.02865
chr23	45484111	45484112	-	TFAP2A	Y	0.12	0.01576
chr25	3448413	3448414	+	TFAP4		0.21	0.007524
chr12	90738553	90738554	+	TFDP1		0.22	0.00279
chr12	90739563	90739564	+	TFDP1		0.1	0.01803
chr23	15523505	15523506	-	TFEB		0.12	0.04691
chr23	15524908	15524909	+	TFEB		0.18	0.0438
chr4	52596828	52596829	+	TFEC		0.13	0.03347
chr14	9450302	9450303	+	TG		0.2	0.02591
chr24	37946364	37946365	-	TGIF1		0.12	0.0338
chr9	104757290	104757291	+	THBS2	Y	0.27	0.02152
chr10	10982394	10982395	-	THBS4		0.28	0.03324
chr3	103294381	103294382	+	TIE1		0.2	0.04499
chr19	54102946	54102947	-	TIMP2	Y	0.1	0.04476
chr19	54103018	54103019	+	TIMP2	Y	0.33	0.01341
chr19	54103028	54103029	+	TIMP2	Y	0.19	0.02866
chr19	54103356	54103357	+	TIMP2		0.36	0.003421
chr19	54103376	54103377	-	TIMP2		0.23	0.01013
chr19	54103534	54103535	-	TIMP2		0.31	0.03142
chr19	54103537	54103538	-	TIMP2		0.29	0.008458
chr10	16916693	16916694	+	TLE3		0.31	0.003152
chr10	16916723	16916724	+	TLE3		0.41	0.007031
chr10	16916724	16916725	-	TLE3		0.36	0.01171
chr10	16916746	16916747	+	TLE3		0.34	0.005547
chr10	16916760	16916761	+	TLE3		0.52	0.0008773
chr10	16916765	16916766	+	TLE3		0.41	0.001313
chr26	21825116	21825117	+	TLX1	Y	0.18	0.00953
chr26	21825117	21825118	-	TLX1	Y	0.13	0.02213
chr26	21825155	21825156	-	TLX1	Y	0.11	0.04179
chr26	21825200	21825201	-	TLX1	Y	0.11	0.00291
chr19	54655298	54655299	-	TMC6		0.2	0.01411
chr16	2845949	2845950	+	TMCC2		0.29	0.02258
chr16	2845973	2845974	-	TMCC2		0.28	0.03896
chr16	2861835	2861836	+	TMCC2		0.14	0.02924
chr5	24469571	24469572	-	TMCC3		0.21	0.00355
chr5	24480454	24480455	-	TMCC3		0.3	0.02626
chr18	55491547	55491548	-	TMEM143		0.28	0.02582
chr18	55491560	55491561	-	TMEM143		0.28	0.009868
chr18	62614960	62614961	+	TMEM150B PPP6R1		0.16	0.03734
chr18	62615048	62615049	+	TMEM150B PPP6R1		0.11	0.02588
chr18	62615049	62615050	-	TMEM150B PPP6R1		0.27	0.01577
chr2	62844869	62844870	-	TMEM163		0.27	0.001117
chr2	62844876	62844877	-	TMEM163		0.14	0.01262
chr16	52335220	52335221	+	TMEM240	Y	0.2	8.84e-05
chr25	28575808	28575809	+	TMEM248		0.22	0.0374
chr25	28575818	28575819	+	TMEM248		0.2	0.01503
chr11	104462191	104462192	+	TMEM8C		0.15	0.004125
chr11	104462280	104462281	+	TMEM8C		0.26	0.001894
chr8	63237314	63237315	-	TMOD1		0.2	0.04812
chr8	63237347	63237348	-	TMOD1		0.34	0.001869
chr8	70994343	70994344	-	TNFRSF10D		0.1	0.03289
chr8	71001747	71001748	-	TNFRSF10D		0.14	0.01284
chr8	71001874	71001875	-	TNFRSF10D		0.11	0.01321
chr8	71016394	71016395	-	TNFRSF10D		0.13	0.01833
chr8	71053627	71053628	+	TNFRSF10D		0.11	0.01233
chr8	71147388	71147389	-	TNFRSF10D	Y	0.13	0.02108
chr12	34701851	34701852	-	TNFRSF19		0.2	0.01133
chr12	34723904	34723905	-	TNFRSF19		0.11	0.02499
chr12	34723924	34723925	-	TNFRSF19		0.11	0.04868
chr5	104311259	104311260	-	TNFRSF1A		0.39	0.003592
chr5	104321978	104321979	+	TNFRSF1A		0.15	0.03533
chr6	108081142	108081143	+	TNIP2	Y	0.19	0.03652
chr6	108081304	108081305	-	TNIP2	Y	0.38	0.0217
chr6	108086971	108086972	+	TNIP2		0.14	0.02238
chr6	108107550	108107551	-	TNIP2		0.14	0.02608
chr16	58077025	58077026	-	TNR		0.16	0.03993
chr2	106772964	106772965	+	TNS1	Y	0.3	0.001646
chr2	106727839	106727840	+	TNS1		0.32	0.008687
chr2	106727840	106727841	-	TNS1		0.28	0.004129
chr13	54426805	54426806	-	TPD52L2	Y	0.13	0.01825
chr22	60591709	60591710	+	TPRA1		0.3	0.02264
chr22	60591710	60591711	-	TPRA1		0.39	0.0007001
chr8	112211629	112211630	+	TRAF1		0.28	0.0392
chr16	75433359	75433360	-	TRAF3IP3		0.21	0.02805
chr8	113072465	113072466	+	TRAPPC12		0.22	0.03316
chr8	113072482	113072483	+	TRAPPC12		0.48	0.002984
chr14	4348685	4348686	-	TRAPPC9		0.23	0.01576
chr14	4411477	4411478	+	TRAPPC9		0.15	0.03685
chr14	4427764	4427765	+	TRAPPC9		0.19	0.005312
chr14	4427785	4427786	+	TRAPPC9		0.28	0.006621
chr14	4427786	4427787	-	TRAPPC9		0.46	0.0006127
chr14	4427801	4427802	+	TRAPPC9		0.27	0.01067
chr14	4591642	4591643	+	TRAPPC9		0.3	0.04422
chr3	29084402	29084403	+	TRIM33		0.11	0.04126
chr19	56374405	56374406	+	TRIM47		0.15	0.004287
chr19	56374408	56374409	+	TRIM47		0.15	0.02229
chr10	43881980	43881981	-	TRIM9		0.23	0.02719
chr19	24879446	24879447	-	TRPV3		0.22	0.02092
chr14	3158996	3158997	+	TSNARE1		0.24	0.02553
chr5	106992370	106992371	+	TSPAN11		0.24	0.01557
chr15	75808257	75808258	+	TSPAN18		0.29	0.01978
chr29	49883820	49883821	+	TSPAN32		0.13	0.01053
chr1	145966504	145966505	+	TSPEAR		0.24	0.009974
chr1	146010155	146010156	-	TSPEAR		0.12	0.007579
chr1	146029368	146029369	+	TSPEAR		0.13	0.04618
chr21	7699317	7699318	+	TTC23		0.42	0.007854
chr21	7699336	7699337	+	TTC23		0.27	0.04369
chr21	7699337	7699338	-	TTC23		0.3	0.01318
chr21	7699364	7699365	+	TTC23		0.32	0.0205
chr21	7699365	7699366	-	TTC23		0.2	0.01143
chr21	7699401	7699402	-	TTC23		0.27	0.02465
chr18	63102667	63102668	-	TTYH1		0.13	0.02954
chr19	57797201	57797202	+	TTYH2		0.29	0.03884
chr3	118643659	118643660	-	TWIST2		0.21	0.02124
chr3	118643709	118643710	-	TWIST2		0.28	0.002205
chr3	118643725	118643726	-	TWIST2		0.29	0.01159
chr3	118647466	118647467	+	TWIST2		0.25	0.0003315
chr3	118660243	118660244	-	TWIST2		0.2	0.04087
chr3	118660314	118660315	-	TWIST2		0.19	0.0154
chr3	118661486	118661487	+	TWIST2		0.18	0.01085
chr3	118679205	118679206	+	TWIST2		0.2	0.01161
chr3	118679698	118679699	+	TWIST2		0.14	0.04651
chr3	118680588	118680589	-	TWIST2		0.2	0.03181
chr29	6433761	6433762	-	TYR		0.32	0.001542
chr11	103533035	103533036	-	UBAC1		0.33	0.002388
chr15	33862334	33862335	-	UBASH3B		0.29	0.01498
chr15	33867189	33867190	-	UBASH3B		0.21	0.02258
chr14	21232560	21232561	+	UBE2V2		0.12	0.03087
chr4	119261667	119261668	+	UBE3C		0.24	0.01293
chr4	119261684	119261685	+	UBE3C		0.21	0.001107
chr4	119261686	119261687	+	UBE3C		0.25	0.03622
chr16	44279638	44279639	-	UBE4B		0.15	0.01335
chrX	40460630	40460631	-	UBL4A	Y	0.14	0.01889
chrX	40460670	40460671	+	UBL4A	Y	0.13	0.03265
chr2	134115653	134115654	+	UBR4		0.24	0.01777
chr2	134174587	134174588	-	UBR4		0.14	0.03007
chr13	43606141	43606142	+	UCN3		0.13	0.02304
chr7	20468828	20468829	-	UHRF1		0.33	0.04573
chr19	56429125	56429126	-	UNK		0.22	0.008652
chr19	56429140	56429141	-	UNK		0.28	0.01925
chr17	73501602	73501603	-	UPB1	Y	0.24	0.01368
chr15	29724824	29724825	+	UPK2 TTC36	Y	0.12	0.04287
chr25	38673565	38673566	+	USP42	Y	0.21	0.02905
chr9	87465726	87465727	+	UST		0.2	0.04981
chrX	91474398	91474399	-	UXT	Y	0.17	0.01037
chrX	91474444	91474445	-	UXT	Y	0.14	0.02461
chr18	1449938	1449939	-	VAC14		0.14	0.005907
chr18	1462079	1462080	-	VAC14		0.18	0.002848
chr18	1462088	1462089	-	VAC14		0.22	0.009864
chr18	1495041	1495042	+	VAC14		0.21	0.000186
chr18	1520161	1520162	+	VAC14		0.15	0.04255
chr14	2328442	2328443	-	VAMP2	Y	0.21	0.008002
chr14	2425737	2425738	-	VAMP2	Y	0.15	0.02098
chr14	2425746	2425747	-	VAMP2	Y	0.11	0.04802
chr14	2429385	2429386	+	VAMP2		0.19	0.02391
chr14	2429386	2429387	-	VAMP2		0.24	0.03992
chr14	2430335	2430336	-	VAMP2		0.13	0.02928
chr14	2430361	2430362	-	VAMP2		0.22	0.01401
chr14	2445691	2445692	+	VAMP2		0.17	0.02222
chr18	5046504	5046505	+	VAT1L		0.11	0.02906
chr18	5209177	5209178	-	VAT1L	Y	0.19	0.0477
chr22	56272023	56272024	+	VGLL4		0.19	0.04266
chr22	11491247	11491248	+	VILL		0.16	0.03584
chr22	15306927	15306928	-	VIPR1		0.19	0.008787
chr16	42121431	42121432	+	VPS13D		0.19	0.03458
chr16	42163025	42163026	-	VPS13D		0.19	0.001937
chr29	38036292	38036293	+	VPS37C		0.22	0.01416
chr4	429102	429103	-	VSTM2A		0.19	0.001846
chr13	67462923	67462924	-	VSTM2L		0.16	0.02186
chr29	951831	951832	+	VSTM5		0.11	0.04495
chr5	104720216	104720217	+	VWF		0.31	0.03352
chr5	107508996	107508997	-	WASH1		0.14	0.01542
chr28	43434163	43434164	-	WDFY4		0.16	0.008076
chr28	43582178	43582179	+	WDFY4		0.31	0.004644
chr6	110166995	110166996	+	WDR1		0.15	0.0155
chr6	110167365	110167366	+	WDR1		0.29	0.02017
chrX	91784708	91784709	+	WDR13	Y	0.15	0.0233
chr13	75077836	75077837	+	WFDC2	Y	0.14	0.04869
chr3	30956923	30956924	-	WNT2B	Y	0.34	0.02627
chr22	46108911	46108912	-	WNT5A		0.23	0.0485
chr22	46108929	46108930	-	WNT5A		0.32	0.01306
chr22	46108950	46108951	-	WNT5A		0.17	0.04434
chr22	58823063	58823064	-	WNT7A		0.15	0.03739
chr22	58832245	58832246	-	WNT7A		0.25	0.04058
chr1	140944971	140944972	+	WRB		0.12	0.02495
chr18	5627814	5627815	+	WWOX		0.27	0.001571
chr18	5627818	5627819	+	WWOX		0.35	0.02515
chr18	5648284	5648285	-	WWOX		0.14	0.0457
chr18	5749744	5749745	+	WWOX		0.19	0.01794
chr18	5749745	5749746	-	WWOX		0.36	0.005698
chr18	6101560	6101561	+	WWOX		0.18	0.0004365
chr12	35988055	35988056	+	XPO4		0.25	0.0306
chr19	10556228	10556229	-	YPEL2		0.19	0.03524
chr19	10572213	10572214	-	YPEL2		0.25	0.0004049
chr19	10572771	10572772	+	YPEL2		0.21	0.01841
chr25	34890987	34890988	-	YWHAG		0.12	0.0177
chr15	24948666	24948667	+	ZBTB16		0.34	0.03507
chr15	24948667	24948668	-	ZBTB16		0.42	0.02368
chr15	24986936	24986937	-	ZBTB16		0.28	0.0091
chr15	25038265	25038266	+	ZBTB16		0.23	0.04193
chr5	112966105	112966106	+	ZC3H7B		0.19	0.02626
chr5	112976037	112976038	+	ZC3H7B		0.33	0.01753
chr5	112995628	112995629	+	ZC3H7B		0.12	0.04646
chr2	122835411	122835412	-	ZCCHC17		0.24	0.0284
chr14	42047303	42047304	-	ZFHX4		0.25	0.000954
chr27	35327945	35327946	+	ZMAT4		0.14	0.01589
chr27	35607482	35607483	+	ZMAT4		0.36	0.002111
chr17	71024562	71024563	-	ZMAT5		0.27	0.01871
chr5	25808207	25808208	+	ZNF385A		0.27	0.009247
chr5	25808223	25808224	+	ZNF385A		0.17	0.0003144
chr5	25808284	25808285	+	ZNF385A		0.21	0.03324
chr5	25814654	25814655	-	ZNF385A		0.19	0.03396
chr8	10191831	10191832	-	ZNF395		0.2	0.03341
chr8	10192523	10192524	-	ZNF395		0.1	0.01034
chr8	10194746	10194747	-	ZNF395		0.15	0.01294
chr8	10195764	10195765	+	ZNF395		0.19	0.0207
chr8	10199856	10199857	+	ZNF395		0.14	0.02934
chr18	18045503	18045504	-	ZNF423		0.13	0.03317
chr18	18084688	18084689	-	ZNF423		0.34	0.02621
chr18	18207329	18207330	-	ZNF423		0.36	0.009709
chr18	18249530	18249531	+	ZNF423		0.25	0.03628
chr18	18249531	18249532	-	ZNF423		0.23	0.01042
chr18	18389974	18389975	+	ZNF423	Y	0.14	0.02918
chr13	34737022	34737023	+	ZNF438		0.21	0.02683
chr13	34737088	34737089	+	ZNF438		0.31	2.47e-05
chr13	34737114	34737115	+	ZNF438		0.17	0.03999
chr4	113311864	113311865	-	ZNF746		0.19	0.03376
chr25	2750271	2750272	+	ZNF75A	Y	0.11	0.01662
chrX	18907048	18907049	-	ZNF75D	Y	0.2	0.005836
chrX	18980499	18980500	-	ZNF75D		0.18	0.04015
