# Supplementary material for: Genome-wide methylation analysis reveals differentially methylated loci that are associated with an age-dependent increase in bovine fibroblast response to LPS
Source: BMC Genomics. 2017 May 25;18:405. doi: 10.1186/s12864-017-3796-1 (PMC5445414; doi:10.1186/s12864-017-3796-1)
Supplement: Supplementary file 2 — Hyper-methylated genes in 16-month cultures. Table S1. Hyper-methylated promoter regions. Table S2. Hyper-methylated exon regions. Table S3. Hyper-methylated intron regions. (XLSX 129 kb) [file 12864_2017_3796_MOESM2_ESM.xlsx]

## Sheet: Sheet1
chrom	chromstart	chromend	strand	promoter	cgi	meth diff	pvalue
chr15	35568371	35568372	-	ABCC8	Y	-0.12	0.02955
chr19	27673236	27673237	-	ACAP1		-0.24	0.03779
chr19	48445869	48445870	+	ACE		-0.16	0.01142
chr19	48445871	48445872	+	ACE		-0.19	0.003114
chr7	83658581	83658582	-	ACOT12	Y	-0.12	0.009759
chr2	65864769	65864770	+	ACTR3	Y	-0.12	0.01521
chr10	20671564	20671565	+	ADCY4		-0.28	6.68e-05
chr1	68420621	68420622	-	ADCY5	Y	-0.11	0.04167
chr5	31160385	31160386	-	ADCY6		-0.24	0.03127
chr24	43271807	43271808	-	AFG3L2	Y	-0.1	0.04069
chr29	46186625	46186626	-	ALDH3B1		-0.33	0.02132
chrX	13565189	13565190	+	APLN	Y	-0.12	0.04287
chr4	92625221	92625222	-	ARF5		-0.12	0.01499
chr7	4113432	4113433	+	ARMC6	Y	-0.1	0.04947
chr21	70270335	70270336	-	ASPG		-0.1	0.03415
chr16	37567440	37567441	-	ATP1B1		-0.16	0.01744
chr6	108853436	108853437	-	ATP5I		-0.11	0.03584
chr19	62860552	62860553	+	AXIN2	Y	-0.28	0.009109
chr23	7394722	7394723	-	B3GALT4	Y	-0.13	0.01243
chr11	60653564	60653565	+	B3GNT2	Y	-0.13	0.03756
chr7	5291051	5291052	+	B3GNT3		-0.15	0.002661
chr11	102684194	102684195	-	BARHL1	Y	-0.1	0.01966
chrX	39870199	39870200	+	BCAP31 ABCD1	Y	-0.16	0.008304
chrX	39870200	39870201	-	BCAP31 ABCD1	Y	-0.14	0.02368
chrX	38788905	38788906	+	BRCC3 CMC4	Y	-0.16	0.0297
chr13	58725059	58725060	+	C13H20orf85		-0.1	0.02654
chr16	51841904	51841905	-	C16H1orf86	Y	-0.11	0.01392
chr19	27121588	27121589	-	C19H17orf107	Y	-0.11	0.02506
chr2	130787842	130787843	-	C1QC		-0.14	0.03939
chr21	70706372	70706373	+	C21H14orf180		-0.15	0.03174
chr22	61117422	61117423	-	C22H3orf22		-0.16	0.03798
chr2	88936030	88936031	+	C2H2orf47	Y	-0.11	0.04206
chr19	1473151	1473152	+	CA10	Y	-0.12	0.001177
chr19	1474884	1474885	-	CA10		-0.11	0.005652
chr19	13117888	13117889	+	CA4	Y	-0.15	0.04929
chr19	36793116	36793117	-	CACNA1G	Y	-0.14	0.01431
chr18	62107092	62107093	-	CACNG6	Y	-0.11	0.02988
chr19	41084548	41084549	+	CASC3	Y	-0.1	0.04168
chrX	107158017	107158018	+	CASK		-0.17	0.004719
chrX	107158020	107158021	+	CASK		-0.11	0.01239
chr18	17816776	17816777	-	CBLN1	Y	-0.15	0.001434
chr23	11372951	11372952	-	CCDC167		-0.32	0.001503
chr5	107796126	107796127	+	CCDC77		-0.1	0.04942
chr21	66253215	66253216	-	CCDC85C	Y	-0.1	0.01126
chr21	66253236	66253237	+	CCDC85C	Y	-0.18	0.009236
chr19	57621262	57621263	-	CD300A		-0.11	0.01706
chrX	33739574	33739575	+	CD99L2	Y	-0.12	0.02944
chrX	33739585	33739586	+	CD99L2	Y	-0.12	0.02944
chr12	91039219	91039220	-	CDC16	Y	-0.12	0.04923
chr7	24436440	24436441	+	CDC42SE2	Y	-0.12	0.03548
chr18	36096298	36096299	-	CDH3	Y	-0.31	0.01338
chr18	36096366	36096367	-	CDH3	Y	-0.1	0.03289
chr19	56280145	56280146	-	CDK3		-0.12	0.03971
chr7	47525196	47525197	-	CDKL3		-0.12	0.03611
chr2	27758188	27758189	+	CERS6		-0.1	0.03371
chr17	45374624	45374625	-	CHFR	Y	-0.1	0.03418
chrX	90149767	90149768	-	CHST7	Y	-0.15	0.001521
chrX	90150169	90150170	-	CHST7	Y	-0.16	0.04094
chrX	90150173	90150174	-	CHST7	Y	-0.18	0.03529
chr7	25466222	25466223	-	CHSY3	Y	-0.1	0.01961
chr19	27604128	27604129	+	CLDN7	Y	-0.17	0.01344
chr10	10614080	10614081	-	CMYA5	Y	-0.11	0.02758
chr19	21434860	21434861	+	CORO6 MIR2334	Y	-0.11	0.01129
chr5	120106506	120106507	-	CPT1B	Y	-0.29	0.02211
chr25	28253943	28253944	-	CRCP		-0.11	0.03117
chr25	3170235	3170236	-	CREBBP	Y	-0.11	0.04135
chr21	71391676	71391677	+	CRIP1	Y	-0.1	0.006634
chr2	107658783	107658784	-	CRYBA2	Y	-0.1	0.0007373
chr13	77919523	77919524	+	CSE1L	Y	-0.13	0.0158
chr29	44766910	44766911	+	CST6	Y	-0.14	0.02998
chrX	4355686	4355687	-	CT47B1	Y	-0.11	0.01304
chr25	27222195	27222196	-	CTF1		-0.21	0.001108
chr3	105831449	105831450	+	CTPS1		-0.22	0.0008187
chr7	40325849	40325850	+	DBN1	Y	-0.11	0.01224
chr23	27991503	27991504	+	DDR1		-0.28	0.0005726
chr6	107576181	107576182	-	DRD5	Y	-0.11	0.01369
chrX	39784904	39784905	-	DUSP9	Y	-0.15	0.03289
chr2	132005065	132005066	+	ECE1		-0.32	0.006751
chr2	132005073	132005074	+	ECE1		-0.14	0.01121
chr25	41821001	41821002	-	ELFN1		-0.31	0.006336
chr18	35339412	35339413	-	ENKD1 C18H16orf86	Y	-0.12	0.02724
chr18	35740252	35740253	-	ESRP2	Y	-0.16	0.0005687
chr1	2360556	2360557	+	EVA1C	Y	-0.1	0.0003719
chr1	2361441	2361442	+	EVA1C	Y	-0.14	0.002817
chr1	131564980	131564981	+	FAIM		-0.1	0.01096
chr22	44901786	44901787	+	FAM208A	Y	-0.14	0.0195
chr5	116613778	116613779	+	FBLN1		-0.2	0.006741
chr5	116613790	116613791	+	FBLN1		-0.22	0.007379
chr5	116615703	116615704	+	FBLN1	Y	-0.11	0.04786
chr19	25758728	25758729	+	FBXO39	Y	-0.18	0.01219
chr24	57333487	57333488	+	FECH		-0.12	0.04293
chr11	19090462	19090463	+	FEZ2		-0.11	0.008685
chr6	109131880	109131881	-	FGFRL1	Y	-0.32	0.01089
chrX	30923389	30923390	+	FMR1	Y	-0.13	0.02442
chrX	30923410	30923411	+	FMR1	Y	-0.13	0.0164
chrX	30923414	30923415	+	FMR1	Y	-0.21	0.01048
chr18	53501675	53501676	+	FOSB	Y	-0.11	0.04374
chr14	1655068	1655069	-	FOXH1	Y	-0.21	0.01436
chr19	20546496	20546497	+	FOXN1		-0.2	0.04539
chr23	15602667	15602668	+	FRS3	Y	-0.11	0.04049
chr2	13725264	13725265	-	FRZB	Y	-0.12	0.03105
chr2	13725358	13725359	+	FRZB	Y	-0.15	0.03501
chr2	13725373	13725374	-	FRZB	Y	-0.18	0.03514
chr27	28390866	28390867	-	FUT10		-0.31	0.01919
chr11	106202670	106202671	-	FUT7	Y	-0.13	0.009023
chr18	46057629	46057630	-	FXYD7		-0.33	0.001112
chr18	46057640	46057641	-	FXYD7		-0.3	1.36e-05
chr18	46057656	46057657	-	FXYD7		-0.27	0.01448
chr18	46057680	46057681	+	FXYD7		-0.32	0.0142
chr18	46057709	46057710	+	FXYD7		-0.26	0.00808
chr18	46057724	46057725	+	FXYD7		-0.26	0.01339
chr18	46057729	46057730	+	FXYD7		-0.33	0.03642
chr17	47936601	47936602	+	FZD10	Y	-0.15	0.02791
chr16	75540694	75540695	+	G0S2		-0.2	0.001042
chrX	35300086	35300087	+	GABRQ	Y	-0.21	0.01865
chr29	46760540	46760541	-	GAL	Y	-0.19	0.04074
chr22	60017293	60017294	-	GATA2	Y	-0.11	0.02664
chr28	42641220	42641221	+	GDF10	Y	-0.14	0.002621
chr3	51104337	51104338	-	GFI1	Y	-0.12	0.009896
chrX	118186195	118186196	+	GK		-0.15	0.03978
chr16	12762715	12762716	-	GLRX2	Y	-0.13	0.02725
chrX	97432797	97432798	-	GNL3L		-0.11	0.005867
chr23	27452600	27452601	+	GPANK1 CSNK2B		-0.12	0.02405
chr2	107012783	107012784	+	GPBAR1		-0.24	0.03251
chrX	17195181	17195182	-	GPC4	Y	-0.26	0.01296
chr18	44980101	44980102	-	GPI	Y	-0.11	0.02075
chr12	33113789	33113790	-	GPR12	Y	-0.21	0.01467
chrX	95933426	95933427	+	GPR173		-0.18	0.003414
chr14	1628360	1628361	-	GPT		-0.3	0.01741
chr12	15329229	15329230	-	GTF2F2	Y	-0.18	0.02169
chr9	74096673	74096674	-	HBS1L	Y	-0.13	0.0312
chr17	74183744	74183745	+	HIC2		-0.23	0.02791
chr1	120013094	120013095	+	HLTF		-0.12	0.01046
chr1	120013098	120013099	+	HLTF		-0.13	0.0145
chrX	33796827	33796828	+	HMGB3	Y	-0.23	0.02036
chrX	33796835	33796836	+	HMGB3	Y	-0.13	0.04382
chrX	33796853	33796854	+	HMGB3	Y	-0.21	0.03842
chr3	86720347	86720348	-	HOOK1		-0.11	0.009332
chr17	60417643	60417644	+	HRK	Y	-0.11	0.01889
chrX	16783391	16783392	-	HS6ST2	Y	-0.15	0.0117
chrX	16783835	16783836	-	HS6ST2	Y	-0.15	0.01703
chr7	46229771	46229772	-	HSPA4		-0.11	0.01696
chr26	42658898	42658899	-	HTRA1		-0.13	0.01729
chr7	16040282	16040283	-	ICAM1	Y	-0.13	0.04292
chr18	46643514	46643515	+	IGFLR1	Y	-0.11	0.007439
chr1	64488014	64488015	+	IGSF11	Y	-0.12	0.02162
chr24	32646725	32646726	+	IMPACT	Y	-0.21	0.02164
chr23	52063304	52063305	+	IRF4	Y	-0.1	0.03107
chr6	104790096	104790097	-	JAKMIP1	Y	-0.1	0.03409
chr9	87999510	87999511	-	KATNA1	Y	-0.11	0.0222
chr3	33324758	33324759	-	KCNC4	Y	-0.16	0.01279
chrX	62456770	62456771	-	KCNE1L		-0.19	0.04928
chr11	86761054	86761055	-	KCNF1	Y	-0.17	0.04085
chr3	9709597	9709598	+	KCNJ9	Y	-0.13	0.003788
chr3	9709600	9709601	+	KCNJ9	Y	-0.11	0.02023
chr25	28462100	28462101	+	KCTD7	Y	-0.11	0.03151
chr2	122256964	122256965	-	KHDRBS1	Y	-0.12	0.01362
chr11	72224290	72224291	-	KRTCAP3		-0.26	0.01222
chr11	72224303	72224304	-	KRTCAP3		-0.16	0.04106
chrX	111325320	111325321	+	LANCL3	Y	-0.12	0.01999
chrX	111325328	111325329	+	LANCL3	Y	-0.12	0.03531
chrX	111325343	111325344	+	LANCL3	Y	-0.14	0.000966
chrX	111325349	111325350	+	LANCL3	Y	-0.17	0.001583
chrX	111325366	111325367	+	LANCL3	Y	-0.1	0.02159
chr26	21895462	21895463	-	LBX1	Y	-0.15	0.03015
chr11	10121422	10121423	-	LBX2	Y	-0.18	0.02253
chr2	122115998	122115999	+	LCK		-0.18	0.02022
chr27	25422711	25422712	-	LEPROTL1	Y	-0.12	0.01282
chr25	41313939	41313940	-	LFNG	Y	-0.16	0.02706
chr18	55334951	55334952	-	LIG1	Y	-0.12	0.04699
chr19	48626977	48626978	-	LIMD2	Y	-0.19	0.01249
chr7	265889	265890	+	LOC100125913		-0.2	0.006468
chr5	27640369	27640370	-	LOC615589		-0.22	0.04136
chr18	63763200	63763201	+	LOC768229		-0.17	0.02586
chr5	103842234	103842235	-	LPCAT3		-0.14	0.04713
chr14	1604436	1604437	-	LRRC24	Y	-0.14	0.0267
chrX	105463144	105463145	+	MAOA	Y	-0.12	0.01352
chr5	119828740	119828741	+	MAPK12		-0.13	0.02158
chr1	75101050	75101051	-	MB21D2		-0.11	0.03846
chr9	61291420	61291421	-	MDN1	Y	-0.12	0.01787
chr8	61157668	61157669	-	MELK		-0.11	0.03169
chr19	34685162	34685163	-	MFAP4		-0.16	0.02518
chrX	109950587	109950588	-	MID1IP1	Y	-0.19	0.04622
chrX	109950949	109950950	+	MID1IP1	Y	-0.17	0.02282
chrX	109950957	109950958	+	MID1IP1	Y	-0.15	0.0191
chrX	17921040	17921041	+	MIR106A	Y	-0.18	0.01062
chr19	9527716	9527717	-	MIR142		-0.1	0.03853
chr17	74964591	74964592	-	MIR185		-0.29	0.007234
chr11	98997761	98997762	-	MIR219-1	Y	-0.27	0.03565
chr26	49741487	49741488	+	MIR2397 GLRX3		-0.17	0.03718
chr28	7880106	7880107	-	MIR2402		-0.23	0.0243
chr28	7880139	7880140	-	MIR2402		-0.24	0.02843
chr5	113634978	113634979	+	MIR2442		-0.24	0.04442
chr19	38543361	38543362	-	MIR2886		-0.25	0.01132
chr22	58390808	58390809	-	MIR2888-2	Y	-0.17	0.01212
chr16	51778769	51778770	+	MIR2896		-0.1	0.03075
chr19	49331661	49331662	+	MIR3064		-0.19	0.03127
chr7	63067257	63067258	-	MIR378-1		-0.16	0.03324
chrX	18184934	18184935	+	MIR424 MIR503	Y	-0.32	0.03142
chrX	18184966	18184967	+	MIR424 MIR503	Y	-0.29	0.02872
chrX	18184982	18184983	+	MIR424 MIR503	Y	-0.37	0.01022
chrX	18185008	18185009	+	MIR424 MIR503	Y	-0.25	0.002945
chrX	18185010	18185011	+	MIR424 MIR503	Y	-0.4	0.00244
chrX	18185026	18185027	+	MIR424 MIR503	Y	-0.27	0.01599
chrX	18185046	18185047	+	MIR424 MIR503	Y	-0.23	0.01723
chr19	40683438	40683439	-	MIR4286-1		-0.12	0.01154
chr18	62097899	62097900	+	MIR935	Y	-0.22	0.02996
chr25	34126252	34126253	-	MLXIPL	Y	-0.13	0.01247
chr2	111602698	111602699	-	MOGAT1		-0.19	0.03886
chr3	103261097	103261098	-	MPL		-0.31	0.0499
chr5	75816837	75816838	+	MPST TST	Y	-0.12	0.03242
chr15	29389011	29389012	+	MPZL2		-0.12	0.005953
chr23	16662353	16662354	+	MRPL2		-0.17	0.03
chr23	16662373	16662374	+	MRPL2		-0.13	0.01192
chr18	62476129	62476130	-	NAT14	Y	-0.3	0.04361
chr15	23808098	23808099	+	NCAM1	Y	-0.12	0.02916
chr18	26367373	26367374	+	NDRG4		-0.12	0.04479
chrX	133339443	133339444	+	NHS	Y	-0.14	0.03044
chrX	3808646	3808647	+	NKRF	Y	-0.21	0.007663
chr6	113627276	113627277	-	NKX3-2	Y	-0.11	0.009755
chrX	53396190	53396191	-	NRK	Y	-0.29	0.01069
chr16	72664919	72664920	-	NSL1 TATDN3	Y	-0.12	0.02432
chr13	55135385	55135386	-	NTSR1	Y	-0.1	0.0293
chr11	106713324	106713325	+	OLFM1		-0.24	0.0266
chr29	34555006	34555007	+	OPCML	Y	-0.13	0.005551
chr17	71437382	71437383	+	OSM		-0.16	0.02413
chr14	67542976	67542977	+	OSR2	Y	-0.36	0.02368
chr14	67543020	67543021	+	OSR2	Y	-0.48	0.01288
chr14	67543021	67543022	-	OSR2	Y	-0.49	0.009808
chr14	67543036	67543037	+	OSR2	Y	-0.44	0.04976
chr14	67543037	67543038	-	OSR2	Y	-0.47	0.0003135
chr19	57123226	57123227	-	OTOP2 USH1G		-0.16	0.03336
chr3	120135726	120135727	-	OTOS		-0.12	0.007707
chrX	92143285	92143286	+	OTUD5	Y	-0.16	0.02059
chr3	20657064	20657065	-	OTUD7B		-0.11	0.01791
chrX	42008951	42008952	-	PABPC5	Y	-0.18	0.03258
chrX	42008956	42008957	-	PABPC5	Y	-0.17	0.02471
chr18	35332474	35332475	+	PARD6A		-0.18	0.02936
chr22	49522308	49522309	+	PCBP4		-0.14	0.0377
chr1	46356187	46356188	+	PCNP	Y	-0.11	0.03937
chr26	31717695	31717696	+	PDCD4		-0.11	0.04523
chr26	31717699	31717700	-	PDCD4		-0.15	0.005572
chr7	16204961	16204962	+	PDE4A		-0.29	0.00855
chr7	16204990	16204991	+	PDE4A		-0.34	0.02721
chr7	4928334	4928335	+	PDE4C	Y	-0.11	0.02772
chrX	125930585	125930586	+	PDK3	Y	-0.15	0.02152
chr5	39422887	39422888	+	PDZRN4		-0.11	0.006055
chr25	1747620	1747621	+	PGP	Y	-0.13	0.0444
chrX	18049692	18049693	+	PHF6		-0.19	0.0487
chr10	79819609	79819610	+	PIGH	Y	-0.1	0.03418
chrX	146049225	146049226	+	PNPLA4	Y	-0.16	0.01025
chr23	27770438	27770439	+	POU5F1		-0.12	0.03253
chr19	51659117	51659118	-	PPP1R27		-0.26	0.01292
chrX	92234584	92234585	-	PRAF2	Y	-0.13	0.04128
chr14	35916343	35916344	+	PRDM14	Y	-0.12	0.0143
chr14	35917178	35917179	-	PRDM14	Y	-0.1	0.04739
chr25	10001324	10001325	-	PRM1		-0.12	0.0109
chr24	46289923	46289924	+	PSTPIP2		-0.11	0.03678
chr3	103082209	103082210	-	PTPRF		-0.12	0.005429
chr26	19359035	19359036	+	PYROXD2		-0.12	0.03358
chr7	4945287	4945288	+	RAB3A		-0.16	0.018
chr5	32697956	32697957	-	RAPGEF3		-0.2	0.0001723
chr10	34281328	34281329	-	RASGRP1	Y	-0.16	0.04023
chrX	133867426	133867427	-	RBBP7	Y	-0.19	0.01559
chr18	21879691	21879692	+	RBL2	Y	-0.11	0.01778
chr15	46288602	46288603	+	RBMXL2	Y	-0.21	0.02633
chr7	17022652	17022653	-	RGL3		-0.17	0.03451
chr7	17023086	17023087	-	RGL3		-0.22	0.01343
chr7	17023628	17023629	-	RGL3	Y	-0.36	0.01371
chr7	17023653	17023654	-	RGL3	Y	-0.26	0.04096
chr7	17023728	17023729	-	RGL3	Y	-0.19	0.04733
chr7	17023793	17023794	-	RGL3	Y	-0.32	0.0003816
chr7	17023804	17023805	-	RGL3	Y	-0.3	0.01378
chr5	116546088	116546089	-	RIBC2		-0.13	0.02121
chr18	48862153	48862154	+	RINL		-0.21	0.02825
chrX	56905618	56905619	-	RNF128	Y	-0.11	0.01166
chr29	50771778	50771779	+	RPLP2 PIDD1		-0.16	0.00941
chr1	148948283	148948284	-	RUNX1		-0.2	0.01993
chr14	74642027	74642028	-	RUNX1T1		-0.12	0.0163
chr14	74642100	74642101	-	RUNX1T1		-0.23	0.001952
chr3	16868303	16868304	+	S100A2		-0.1	0.01212
chr13	66534240	66534241	-	SAMHD1	Y	-0.12	0.02591
chrX	132323779	132323780	+	SCML2	Y	-0.16	0.0361
chr19	27907137	27907138	+	SENP3		-0.28	0.01442
chr17	74808160	74808161	-	SEPT5	Y	-0.16	0.04372
chr18	55112474	55112475	-	SEPW1	Y	-0.11	0.03198
chr23	50603768	50603769	-	SERPINB6	Y	-0.15	0.04997
chr17	74222358	74222359	+	SERPIND1	Y	-0.13	0.04718
chr25	36207481	36207482	+	SERPINE1		-0.21	0.04608
chr17	67285394	67285395	-	SGSM1		-0.33	0.01397
chr17	67285430	67285431	-	SGSM1		-0.29	0.004677
chrX	8248504	8248505	+	SH2D1A	Y	-0.17	0.0311
chr16	65468119	65468120	-	SHCBP1L	Y	-0.24	0.002687
chr16	65468125	65468126	-	SHCBP1L	Y	-0.15	0.0431
chr3	16142959	16142960	-	SHE	Y	-0.15	0.01048
chr9	75897355	75897356	+	SLC35D3	Y	-0.1	0.01654
chr11	44897731	44897732	-	SLC5A7	Y	-0.12	0.04109
chr17	63592145	63592146	+	SLC8B1		-0.12	0.03717
chr10	81957594	81957595	-	SMOC1	Y	-0.1	0.03787
chr17	74395521	74395522	+	SMPD4		-0.12	0.02851
chr18	13964718	13964719	-	SNAI3	Y	-0.13	0.01087
chrX	84852049	84852050	-	SNX12	Y	-0.11	0.02672
chr26	16919279	16919280	+	SORBS1	Y	-0.16	0.03173
chr22	17372875	17372876	+	SRGAP3		-0.12	0.03466
chr22	17372905	17372906	+	SRGAP3		-0.18	0.007897
chr3	92412279	92412280	+	SSBP3	Y	-0.12	0.04721
chrX	15811408	15811409	-	STK26	Y	-0.14	0.01352
chrX	15811828	15811829	-	STK26	Y	-0.15	0.02171
chrX	15812218	15812219	-	STK26	Y	-0.11	0.04896
chrX	15812240	15812241	-	STK26	Y	-0.1	0.03923
chr28	25269313	25269314	+	STOX1		-0.11	0.01335
chr25	558588	558589	-	STUB1 LOC516108	Y	-0.11	0.04732
chr20	41144211	41144212	+	SUB1		-0.27	0.001845
chr11	104335070	104335071	+	SURF4		-0.11	0.04864
chr15	43586393	43586394	-	SWAP70		-0.1	0.01552
chr23	7126197	7126198	+	TAP1 PSMB9	Y	-0.12	0.02826
chr11	6150028	6150029	+	TBC1D8	Y	-0.12	0.03132
chr5	113683405	113683406	+	TCF20		-0.16	0.01738
chr9	73063948	73063949	+	TCF21	Y	-0.1	0.01845
chr12	89558112	89558113	-	TEX29	Y	-0.11	0.009693
chr22	57602328	57602329	-	TIMP4	Y	-0.13	0.009042
chr11	10106969	10106970	+	TLX2	Y	-0.13	0.01075
chr20	3065062	3065063	-	TLX3	Y	-0.12	0.0147
chr18	63412399	63412400	+	TMC4	Y	-0.24	0.02365
chr19	35826411	35826412	+	TMEM11		-0.23	0.01873
chrX	62882028	62882029	+	TMEM164	Y	-0.13	0.02009
chr4	114209691	114209692	-	TMEM176B		-0.19	0.01153
chrX	40095556	40095557	+	TMEM187	Y	-0.17	0.04376
chrX	4995659	4995660	+	TMEM255A	Y	-0.17	0.02514
chr12	34758251	34758252	+	TNFRSF19		-0.11	0.03692
chr27	24633443	24633444	+	TNKS	Y	-0.12	0.01332
chr16	49269216	49269217	+	TNNT2		-0.14	0.04848
chr16	49269238	49269239	+	TNNT2		-0.22	0.03686
chr19	36510653	36510654	+	TOB1		-0.12	0.03847
chr8	60274639	60274640	-	TPM2	Y	-0.1	0.04979
chr17	36566485	36566486	-	TRPC3	Y	-0.18	0.04947
chr2	73826349	73826350	+	TSN		-0.11	0.01761
chr14	69145360	69145361	+	TSPYL5	Y	-0.16	0.0377
chr14	69145483	69145484	+	TSPYL5	Y	-0.2	0.02706
chr14	69145555	69145556	-	TSPYL5	Y	-0.2	0.001628
chr2	107925102	107925103	+	TUBA4A	Y	-0.11	0.02523
chr11	4425826	4425827	+	TXNDC9	Y	-0.11	0.014
chr22	32583505	32583506	+	UBA3	Y	-0.1	0.03075
chr6	85136987	85136988	-	UBA6	Y	-0.11	0.02358
chrX	40460610	40460611	+	UBL4A	Y	-0.15	0.001704
chr6	61796833	61796834	+	UCHL1	Y	-0.13	0.02425
chr25	35031864	35031865	+	UPK3BL		-0.14	0.02066
chrX	34102588	34102589	-	VMA21	Y	-0.19	0.04502
chr13	67458828	67458829	-	VSTM2L		-0.2	0.04981
chrX	2409927	2409928	+	WDR44	Y	-0.12	0.02941
chr4	99750103	99750104	-	WDR91	Y	-0.15	0.03364
chr26	30742233	30742234	+	XPNPEP1	Y	-0.12	0.02009
chr15	82201669	82201670	-	YPEL4	Y	-0.23	0.01639
chr15	82201671	82201672	+	YPEL4	Y	-0.26	0.02436
chr15	82201677	82201678	+	YPEL4	Y	-0.44	0.001383
chr15	82201678	82201679	-	YPEL4	Y	-0.28	0.02716
chr15	82201684	82201685	+	YPEL4	Y	-0.16	0.02364
chrX	5050752	5050753	+	ZBTB33	Y	-0.15	0.02263
chr23	7569704	7569705	-	ZBTB9		-0.18	0.02773
chr18	53158040	53158041	+	ZNF296	Y	-0.12	0.01069
chr22	16512127	16512128	+	ZNF502		-0.17	0.002283
chr22	16512171	16512172	+	ZNF502		-0.12	0.04607
chr26	25941168	25941169	+	ZNF511		-0.13	0.01901
chrX	18874431	18874432	-	ZNF75D	Y	-0.1	0.0384
chr19	13148339	13148340	-	ZNHIT3		-0.1	0.001342

## Sheet: Sheet2
chrom	chromstart	chromend	strand	exon	cgi	meth diff	pvalue
chrX	39870199	39870200	+	ABCD1	Y	-0.16	0.008304
chrX	39870200	39870201	-	ABCD1	Y	-0.14	0.02368
chr21	20836783	20836784	+	ACAN		-0.14	0.03559
chr19	27673236	27673237	-	ACAP1		-0.24	0.03779
chr7	83658581	83658582	-	ACOT12	Y	-0.12	0.009759
chr2	65864769	65864770	+	ACTR3	Y	-0.12	0.01521
chr1	68420621	68420622	-	ADCY5	Y	-0.11	0.04167
chr7	62708383	62708384	+	AFAP1L1		-0.15	0.007497
chr24	43271807	43271808	-	AFG3L2	Y	-0.1	0.04069
chr15	74888704	74888705	-	ALKBH3		-0.23	0.0008983
chr15	74888725	74888726	-	ALKBH3		-0.21	0.04045
chr21	69275236	69275237	-	AMN	Y	-0.13	0.01001
chr29	50434669	50434670	+	AP2A2		-0.12	0.04964
chr19	15059114	15059115	-	AP2B1		-0.13	0.03469
chrX	40044341	40044342	+	ARHGAP4		-0.18	0.03409
chrX	137693320	137693321	-	ARHGAP6	Y	-0.2	0.01639
chr7	4113432	4113433	+	ARMC6	Y	-0.1	0.04947
chr25	28253943	28253944	-	ASL		-0.11	0.03117
chr4	15052447	15052448	+	ASNS		-0.25	0.003757
chr4	15052459	15052460	-	ASNS		-0.13	0.02321
chr18	46405066	46405067	-	ATP4A		-0.16	0.0355
chr24	57380516	57380517	+	ATP8B1	Y	-0.16	0.0274
chr19	62860552	62860553	+	AXIN2	Y	-0.28	0.009109
chr23	7394722	7394723	-	B3GALT4	Y	-0.13	0.01243
chr7	5275695	5275696	+	B3GNT3	Y	-0.1	0.01824
chr14	3002163	3002164	+	BAI1	Y	-0.15	0.02377
chr9	43423651	43423652	-	BEND3	Y	-0.13	0.01045
chr3	107139190	107139191	-	BMP8A	Y	-0.27	0.00904
chr14	1604436	1604437	-	C14H8orf82	Y	-0.14	0.0267
chr16	51841904	51841905	-	C16H1orf86	Y	-0.11	0.01392
chr2	130787842	130787843	-	C1QC		-0.14	0.03939
chr2	88936030	88936031	+	C2H2orf47	Y	-0.11	0.04206
chr7	15879510	15879511	+	C7H19orf66		-0.11	0.01003
chr19	1473151	1473152	+	CA10	Y	-0.12	0.001177
chr7	13504315	13504316	+	CACNA1A		-0.2	0.01035
chr18	62107092	62107093	-	CACNG6	Y	-0.11	0.02988
chr8	70423703	70423704	+	CCAR2		-0.16	0.01115
chr7	17023628	17023629	-	CCDC151	Y	-0.36	0.01371
chr7	17023653	17023654	-	CCDC151	Y	-0.26	0.04096
chr7	17023728	17023729	-	CCDC151	Y	-0.19	0.04733
chr7	17023793	17023794	-	CCDC151	Y	-0.32	0.0003816
chr7	17023804	17023805	-	CCDC151	Y	-0.3	0.01378
chr21	66253215	66253216	-	CCDC85C	Y	-0.1	0.01126
chr21	66253236	66253237	+	CCDC85C	Y	-0.18	0.009236
chr6	118317083	118317084	-	CCDC96		-0.25	0.04582
chr3	26336928	26336929	-	CD101		-0.37	0.02105
chr19	57621262	57621263	-	CD300A		-0.11	0.01706
chr12	91039219	91039220	-	CDC16	Y	-0.12	0.04923
chr20	42291575	42291576	-	CDH6		-0.11	0.04019
chrX	90862247	90862248	+	CDK16		-0.21	0.02732
chr3	9923414	9923415	+	CFAP45		-0.19	0.01767
chr3	19303912	19303913	+	CGN		-0.2	0.01035
chr29	41919863	41919864	-	CHRM1	Y	-0.21	0.04208
chr8	75885792	75885793	-	CHRNA2		-0.12	0.02447
chrX	90149767	90149768	-	CHST7	Y	-0.15	0.001521
chrX	90150169	90150170	-	CHST7	Y	-0.16	0.04094
chrX	90150173	90150174	-	CHST7	Y	-0.18	0.03529
chr7	25466222	25466223	-	CHSY3	Y	-0.1	0.01961
chr1	129393207	129393208	+	CLSTN2		-0.12	0.0433
chrX	38788905	38788906	+	CMC4	Y	-0.16	0.0297
chr18	34476827	34476828	-	CMTM3		-0.14	0.03292
chr10	10614080	10614081	-	CMYA5	Y	-0.11	0.02758
chr7	15775172	15775173	-	COL5A3	Y	-0.17	0.02692
chr24	35644735	35644736	+	COLEC12		-0.16	0.002138
chr19	21427757	21427758	+	CORO6	Y	-0.1	0.04881
chr16	78258791	78258792	+	CRB1		-0.36	0.01001
chr16	78258792	78258793	-	CRB1		-0.33	0.04101
chr16	78258805	78258806	+	CRB1		-0.44	0.0009677
chr5	110582402	110582403	+	CSNK1E		-0.14	0.03722
chr7	45879218	45879219	-	CSNK1G2	Y	-0.1	0.04343
chr21	33600549	33600550	+	CSPG4	Y	-0.3	0.01183
chr21	33600550	33600551	-	CSPG4	Y	-0.24	0.0006818
chrX	4355686	4355687	-	CT47B1	Y	-0.11	0.01304
chr7	52512081	52512082	-	CXXC5		-0.26	0.009667
chr19	48417198	48417199	+	CYB561	Y	-0.23	0.01606
chr21	34734193	34734194	-	CYP11A1		-0.12	0.04467
chr7	40325849	40325850	+	DBN1	Y	-0.11	0.01224
chr23	27401037	27401038	-	DDAH2	Y	-0.1	0.03897
chr19	49331661	49331662	+	DDX5		-0.19	0.03127
chr14	1802123	1802124	-	DGAT1	Y	-0.3	0.04359
chr6	109064653	109064654	-	DGKQ	Y	-0.35	0.0436
chr18	39156348	39156349	-	DHX38		-0.15	0.01766
chr28	33752479	33752480	-	DLG5		-0.13	0.01922
chr18	49450414	49450415	+	DLL3	Y	-0.13	0.0239
chr11	98851355	98851356	-	DNM1		-0.23	0.02778
chr11	74047004	74047005	-	DNMT3A		-0.27	0.0273
chr6	107576181	107576182	-	DRD5	Y	-0.11	0.01369
chr23	27209650	27209651	+	DXO		-0.3	0.009439
chr7	72801828	72801829	-	EBF1	Y	-0.13	0.03121
chr7	72801893	72801894	+	EBF1	Y	-0.1	0.03828
chr29	44432773	44432774	-	EHBP1L1	Y	-0.17	0.02024
chr29	44432776	44432777	-	EHBP1L1	Y	-0.27	0.02581
chr19	52100050	52100051	+	ENTHD2		-0.25	0.03804
chr3	108740633	108740634	-	EPHA10	Y	-0.2	0.007206
chr3	108740639	108740640	-	EPHA10	Y	-0.31	0.01421
chr19	56263927	56263928	+	EVPL		-0.11	0.03938
chr2	122115998	122115999	+	FAM167B		-0.18	0.02022
chr5	116646162	116646163	+	FBLN1	Y	-0.29	0.003056
chr16	42912481	42912482	-	FBXO2		-0.15	0.01568
chr19	25758728	25758729	+	FBXO39	Y	-0.18	0.01219
chr18	56417131	56417132	-	FCGRT		-0.23	0.02129
chrX	40332385	40332386	-	FLNA	Y	-0.14	0.01319
chr22	43706207	43706208	-	FLNB		-0.13	0.007042
chr22	43706213	43706214	-	FLNB		-0.21	0.001411
chr22	43730213	43730214	-	FLNB		-0.22	0.04282
chr12	31812556	31812557	+	FLT1		-0.24	0.01171
chr12	31812588	31812589	+	FLT1		-0.15	0.004753
chr21	48214800	48214801	+	FOXA1	Y	-0.14	0.03704
chr2	13725264	13725265	-	FRZB	Y	-0.12	0.03105
chr2	13725358	13725359	+	FRZB	Y	-0.15	0.03501
chr2	13725373	13725374	-	FRZB	Y	-0.18	0.03514
chr11	106202670	106202671	-	FUT7	Y	-0.13	0.009023
chr18	46057629	46057630	-	FXYD7		-0.33	0.001112
chr18	46057640	46057641	-	FXYD7		-0.3	1.36e-05
chr18	46057656	46057657	-	FXYD7		-0.27	0.01448
chr18	46057680	46057681	+	FXYD7		-0.32	0.0142
chr17	47936601	47936602	+	FZD10	Y	-0.15	0.02791
chr17	47936158	47936159	+	FZD10	Y	-0.16	0.04427
chr23	28784487	28784488	-	GABBR1		-0.11	0.02655
chr13	55293787	55293788	-	GATA5	Y	-0.15	0.04302
chr11	78271093	78271094	+	GDF7	Y	-0.16	0.03391
chr3	51104337	51104338	-	GFI1	Y	-0.12	0.009896
chr19	48768816	48768817	+	GH1		-0.21	0.03888
chr25	36444364	36444365	-	GIGYF1		-0.22	0.02291
chr7	12394934	12394935	-	GIPC1	Y	-0.2	0.03719
chr25	37001205	37001206	+	GJC3	Y	-0.12	0.01943
chr23	27452600	27452601	+	GPANK1		-0.12	0.02405
chr26	25103929	25103930	+	GSTO2	Y	-0.13	0.009941
chr12	15329229	15329230	-	GTF2F2	Y	-0.18	0.02169
chr25	25282144	25282145	-	GTF3C1		-0.1	0.01221
chr25	26528879	26528880	+	HIRIP3		-0.21	0.0431
chrX	16783835	16783836	-	HS6ST2	Y	-0.15	0.01703
chr9	97728910	97728911	-	IGF2R	Y	-0.18	0.03536
chr18	46643514	46643515	+	IGFLR1	Y	-0.11	0.007439
chr1	64488014	64488015	+	IGSF11	Y	-0.12	0.02162
chr3	9867721	9867722	+	IGSF9		-0.11	0.02515
chr4	5448833	5448834	-	IKZF1		-0.15	0.02281
chr1	69832482	69832483	-	ITGB5	Y	-0.12	0.03021
chr29	44549310	44549311	+	KAT5		-0.28	0.03384
chr16	48084755	48084756	+	KCNAB2		-0.41	0.009255
chr3	33324758	33324759	-	KCNC4	Y	-0.16	0.01279
chrX	62456770	62456771	-	KCNE1L		-0.19	0.04928
chr11	86761054	86761055	-	KCNF1	Y	-0.17	0.04085
chr19	61227470	61227471	-	KCNJ16	Y	-0.26	0.04411
chr28	32827098	32827099	+	KCNMA1	Y	-0.18	0.00936
chr28	32827107	32827108	+	KCNMA1	Y	-0.19	0.03442
chr25	28462100	28462101	+	KCTD7	Y	-0.11	0.03151
chr18	55525363	55525364	+	KDELR1		-0.21	0.0476
chr8	76990674	76990675	-	KIF24		-0.15	0.01077
chr16	52761233	52761234	+	KLHL17		-0.13	0.03853
chr18	57398709	57398710	+	KLK5	Y	-0.13	0.04042
chr19	42473504	42473505	+	KRT17		-0.15	0.0479
chr19	42477841	42477842	+	KRT17		-0.19	0.04993
chr5	27640369	27640370	-	KRT75		-0.22	0.04136
chr22	51469845	51469846	+	LAMB2		-0.29	0.0008129
chr25	36789328	36789329	-	LAMTOR4		-0.25	0.008535
chr25	36789335	36789336	-	LAMTOR4		-0.42	0.008211
chr25	36789348	36789349	-	LAMTOR4		-0.39	0.005811
chrX	111325320	111325321	+	LANCL3	Y	-0.12	0.01999
chrX	111325328	111325329	+	LANCL3	Y	-0.12	0.03531
chrX	111325343	111325344	+	LANCL3	Y	-0.14	0.000966
chrX	111325349	111325350	+	LANCL3	Y	-0.17	0.001583
chrX	111325366	111325367	+	LANCL3	Y	-0.1	0.02159
chr5	103842234	103842235	-	LPCAT3		-0.14	0.04713
chr15	77695833	77695834	-	LRP4		-0.18	0.0303
chr27	39139945	39139946	-	LRRC3B		-0.13	0.01535
chr29	44391873	44391874	+	LTBP3	Y	-0.12	0.04401
chr29	44392165	44392166	-	LTBP3	Y	-0.34	0.04824
chr29	44392172	44392173	-	LTBP3	Y	-0.17	0.03287
chr29	44381204	44381205	+	LTBP3 SCYL1		-0.16	0.03986
chr17	74331127	74331128	-	LZTR1	Y	-0.13	0.03934
chrX	95547835	95547836	+	MAGED4B	Y	-0.29	0.02975
chrX	95547840	95547841	+	MAGED4B	Y	-0.19	0.03692
chrX	95547843	95547844	+	MAGED4B	Y	-0.24	0.01047
chrX	95547862	95547863	+	MAGED4B	Y	-0.29	0.005346
chrX	95547867	95547868	+	MAGED4B	Y	-0.31	0.01255
chrX	95547939	95547940	-	MAGED4B	Y	-0.17	0.01
chr5	119832199	119832200	-	MAPK11		-0.12	0.003522
chr15	76810038	76810039	+	MAPK8IP1	Y	-0.19	0.0321
chr15	76810044	76810045	+	MAPK8IP1	Y	-0.17	0.005356
chr7	13794817	13794818	-	MAST1	Y	-0.11	0.03189
chr18	10406275	10406276	+	MBTPS1		-0.13	0.02946
chr22	60494436	60494437	+	MGLL	Y	-0.24	0.0342
chrX	109950587	109950588	-	MID1IP1	Y	-0.19	0.04622
chrX	109950949	109950950	+	MID1IP1	Y	-0.17	0.02282
chrX	109950957	109950958	+	MID1IP1	Y	-0.15	0.0191
chr24	21246829	21246830	-	MOCOS	Y	-0.17	0.02555
chr23	13832729	13832730	+	MOCS1		-0.3	0.01314
chr3	103261097	103261098	-	MPL		-0.31	0.0499
chr15	29389011	29389012	+	MPZL2		-0.12	0.005953
chr3	92152411	92152412	+	MROH7		-0.23	0.04648
chr15	42597185	42597186	+	MRVI1		-0.11	0.02988
chr5	75095033	75095034	-	MYH9		-0.11	0.03163
chr5	75095054	75095055	-	MYH9		-0.1	0.01124
chr5	56737984	56737985	+	MYO1A		-0.13	0.005358
chr18	65972154	65972155	+	MZF1	Y	-0.18	0.02232
chr5	56672788	56672789	-	NAB2		-0.11	0.01968
chr15	24165525	24165526	-	NCAM1		-0.29	0.0268
chr5	120030747	120030748	+	NCAPH2		-0.15	0.02219
chr9	33606064	33606065	+	NEPN		-0.14	0.02864
chrX	133339443	133339444	+	NHS	Y	-0.14	0.03044
chr18	63673517	63673518	+	NLRP5		-0.13	0.04881
chr19	19761992	19761993	-	NOS2		-0.23	0.02263
chr18	54532478	54532479	-	NPAS1	Y	-0.21	0.006617
chr7	95463308	95463309	+	NR2F1	Y	-0.13	0.03094
chrX	53396190	53396191	-	NRK	Y	-0.29	0.01069
chr7	19744066	19744067	+	NRTN	Y	-0.11	0.02782
chr16	72664919	72664920	-	NSL1	Y	-0.12	0.02432
chr2	108204694	108204695	+	OBSL1	Y	-0.18	0.03708
chr14	1960037	1960038	+	OPLAH		-0.2	0.0269
chr14	1962617	1962618	+	OPLAH		-0.16	0.04859
chr14	67536076	67536077	+	OSR2	Y	-0.3	0.04387
chr18	49169859	49169860	-	PAK4		-0.14	0.01063
chr3	14600688	14600689	-	PAQR6	Y	-0.24	0.01041
chr17	72245932	72245933	+	PATZ1		-0.19	0.04633
chr28	27228946	27228947	+	PCBD1		-0.21	0.02158
chr12	5199100	5199101	-	PCDH17	Y	-0.11	0.004452
chr12	5199139	5199140	-	PCDH17	Y	-0.19	0.01905
chr12	400363	400364	-	PCDH20		-0.22	0.01546
chr12	10940719	10940720	-	PCDH8	Y	-0.16	0.03156
chr29	50853471	50853472	-	PDDC1	Y	-0.25	0.02418
chrX	125930585	125930586	+	PDK3	Y	-0.15	0.02152
chr5	39422887	39422888	+	PDZRN4		-0.11	0.006055
chr3	13993624	13993625	-	PEAR1	Y	-0.15	0.03617
chr17	74222358	74222359	+	PI4KA	Y	-0.13	0.04718
chr16	4540466	4540467	-	PIGR		-0.11	0.0184
chr27	36741234	36741235	+	PLAT		-0.34	0.0347
chr16	53080971	53080972	+	PLEKHM2		-0.17	0.01764
chr5	119850343	119850344	+	PLXNB2	Y	-0.23	0.00519
chr5	119851539	119851540	-	PLXNB2	Y	-0.11	0.01711
chr3	93731520	93731521	-	PODN		-0.23	0.007996
chr26	39220000	39220001	+	PRLHR	Y	-0.24	0.005993
chr26	39220054	39220055	+	PRLHR	Y	-0.13	0.04851
chr5	106852727	106852728	-	PRMT8	Y	-0.25	0.03559
chr13	52497433	52497434	+	PROSAPIP1	Y	-0.12	0.04134
chr29	26301910	26301911	-	PTPN5	Y	-0.27	0.01032
chr29	26301975	26301976	-	PTPN5	Y	-0.13	0.03777
chr14	2176672	2176673	+	PUF60		-0.28	0.01928
chr17	64727576	64727577	-	RAB35	Y	-0.15	0.03918
chr5	32697956	32697957	-	RAPGEF3		-0.2	0.0001723
chr18	55822779	55822780	-	RASIP1	Y	-0.1	0.03464
chr18	21879691	21879692	+	RBL2	Y	-0.11	0.01778
chr15	46288602	46288603	+	RBMXL2	Y	-0.21	0.02633
chr22	48396341	48396342	+	RFT1		-0.22	0.0241
chr7	17021588	17021589	+	RGL3	Y	-0.17	0.004985
chr7	17021632	17021633	-	RGL3	Y	-0.14	0.04481
chr5	116546088	116546089	-	RIBC2		-0.13	0.02121
chrX	56905618	56905619	-	RNF128	Y	-0.11	0.01166
chr16	47982339	47982340	+	RNF207	Y	-0.1	0.01109
chr11	106016026	106016027	-	RXRA	Y	-0.12	0.04031
chr13	66534240	66534241	-	SAMHD1	Y	-0.12	0.02591
chrX	132323779	132323780	+	SCML2	Y	-0.16	0.0361
chr19	39238715	39238716	+	SCRN2		-0.15	0.02669
chr19	27907137	27907138	+	SENP3		-0.28	0.01442
chr17	74808160	74808161	-	SEPT5	Y	-0.16	0.04372
chr18	55112474	55112475	-	SEPW1	Y	-0.11	0.03198
chrX	8248504	8248505	+	SH2D1A	Y	-0.17	0.0311
chr16	65468119	65468120	-	SHCBP1L	Y	-0.24	0.002687
chr16	65468125	65468126	-	SHCBP1L	Y	-0.15	0.0431
chr19	24934350	24934351	+	SHPK		-0.16	0.02779
chr15	28314694	28314695	-	SIDT2		-0.19	0.04296
chr15	28314696	28314697	-	SIDT2		-0.19	0.04011
chr15	22370103	22370104	-	SIK2		-0.26	0.02275
chr19	51244846	51244847	-	SLC16A3	Y	-0.18	0.04333
chr7	4052559	4052560	+	SLC25A42	Y	-0.19	0.005465
chr11	44897731	44897732	-	SLC5A7	Y	-0.12	0.04109
chrX	84852049	84852050	-	SNX12	Y	-0.11	0.02672
chr5	86999653	86999654	+	SOX5		-0.24	0.0001628
chr5	86999654	86999655	-	SOX5		-0.29	0.03209
chr18	50135891	50135892	-	SPTBN4	Y	-0.17	0.03414
chr16	43449275	43449276	+	SRM		-0.13	0.04103
chr24	31058783	31058784	+	SS18		-0.35	0.01296
chr7	4674902	4674903	-	SSBP4		-0.21	0.004014
chr22	48886226	48886227	-	STAB1	Y	-0.15	0.02767
chr19	40683438	40683439	-	STARD3		-0.12	0.01154
chrX	15812218	15812219	-	STK26	Y	-0.11	0.04896
chrX	15812240	15812241	-	STK26	Y	-0.1	0.03923
chr25	558588	558589	-	STUB1	Y	-0.11	0.04732
chr17	66348347	66348348	+	SVOP		-0.14	0.03867
chr23	7550226	7550227	+	SYNGAP1		-0.13	0.0289
chr6	7420733	7420734	-	SYNPO2		-0.28	0.02961
chr29	45669329	45669330	-	SYT12	Y	-0.31	0.003606
chr29	45669581	45669582	+	SYT12	Y	-0.18	0.01216
chr23	7126197	7126198	+	TAP1	Y	-0.12	0.02826
chr6	58951767	58951768	+	TBC1D1	Y	-0.17	0.002608
chr6	59065020	59065021	+	TBC1D1		-0.18	0.01358
chr29	45943624	45943625	-	TBC1D10C		-0.29	0.000584
chr25	26459109	26459110	+	TBX6		-0.21	0.006045
chr2	129744248	129744249	-	TCEB3		-0.2	0.02112
chr5	113683405	113683406	+	TCF20		-0.16	0.01738
chr9	73063948	73063949	+	TCF21	Y	-0.1	0.01845
chr18	56293916	56293917	-	TEAD2		-0.25	0.02839
chr2	73391347	73391348	+	TFCP2L1		-0.19	0.04531
chr22	57602328	57602329	-	TIMP4	Y	-0.13	0.009042
chr18	63412399	63412400	+	TMC4	Y	-0.24	0.02365
chr3	103338401	103338402	+	TMEM125		-0.13	0.01655
chr2	128154124	128154125	-	TMEM57		-0.14	0.02643
chr15	29219210	29219211	-	TMPRSS4		-0.18	0.009422
chr5	104414236	104414237	-	TNFRSF1A	Y	-0.2	0.03855
chr27	24633443	24633444	+	TNKS	Y	-0.12	0.01332
chr8	60274639	60274640	-	TPM2	Y	-0.1	0.04979
chr15	29840669	29840670	-	TREH		-0.15	0.03949
chr15	67099205	67099206	-	TRIM44		-0.16	0.02148
chr17	36566485	36566486	-	TRPC3	Y	-0.18	0.04947
chr18	56576410	56576411	-	TSKS		-0.22	0.01453
chr18	56576448	56576449	+	TSKS		-0.17	0.005699
chr9	34890700	34890701	+	TSPYL4		-0.22	0.04769
chr14	69145360	69145361	+	TSPYL5	Y	-0.16	0.0377
chr14	69145483	69145484	+	TSPYL5	Y	-0.2	0.02706
chr14	69145555	69145556	-	TSPYL5	Y	-0.2	0.001628
chr5	75816837	75816838	+	TST	Y	-0.12	0.03242
chr9	103521566	103521567	-	TTLL2		-0.19	0.02762
chr6	85136987	85136988	-	UBA6	Y	-0.11	0.02358
chr15	82125175	82125176	+	UBE2L6		-0.17	0.02999
chrX	40460610	40460611	+	UBL4A	Y	-0.15	0.001704
chr6	61796833	61796834	+	UCHL1	Y	-0.13	0.02425
chr17	46183711	46183712	+	ULK1	Y	-0.17	0.04036
chr2	107160121	107160122	-	VIL1		-0.19	0.02378
chr10	36551425	36551426	+	VPS18		-0.1	0.02687
chr25	34092998	34092999	+	VPS37D		-0.22	0.007346
chr25	34093000	34093001	+	VPS37D		-0.25	0.01966
chr22	12552294	12552295	-	XIRP1		-0.14	0.01186
chr1	73105154	73105155	+	XXYLT1	Y	-0.19	0.03193
chr15	82201669	82201670	-	YPEL4	Y	-0.23	0.01639
chr15	82201671	82201672	+	YPEL4	Y	-0.26	0.02436
chr15	82201677	82201678	+	YPEL4	Y	-0.44	0.001383
chr15	82201678	82201679	-	YPEL4	Y	-0.28	0.02716
chr15	82201684	82201685	+	YPEL4	Y	-0.16	0.02364
chr11	3036743	3036744	+	ZAP70	Y	-0.14	0.03003
chr23	7569704	7569705	-	ZBTB9		-0.18	0.02773
chr1	71396967	71396968	-	ZDHHC19		-0.17	0.04482
chr1	71408140	71408141	+	ZDHHC19		-0.11	0.0257
chr18	53158040	53158041	+	ZNF296	Y	-0.12	0.01069
chr26	25941168	25941169	+	ZNF511		-0.13	0.01901
chr18	62476129	62476130	-	ZNF628	Y	-0.3	0.04361
chr25	27432369	27432370	+	ZNF668		-0.21	0.04652
chr4	113243503	113243504	-	ZNF777	Y	-0.2	0.008393

## Sheet: Sheet3
chrom	chromstart	chromend	strand	intron	cgi	meth diff	pvalue
chr25	14559948	14559949	-	ABCC1		-0.11	0.01574
chr15	35568371	35568372	-	ABCC8	Y	-0.12	0.02955
chr4	114594820	114594821	-	ABCF2		-0.19	0.03106
chr1	144006676	144006677	+	ABCG1		-0.21	0.00361
chr23	27426094	27426095	-	ABHD16A		-0.2	0.04749
chr11	104268724	104268725	+	ABO		-0.19	0.01114
chr16	47844860	47844861	+	ACOT7		-0.2	0.03349
chr22	43389614	43389615	-	ACOX2		-0.27	0.03144
chr6	106514232	106514233	+	ACOX3 NSG1	Y	-0.29	0.007816
chr26	45897655	45897656	-	ADAM12		-0.18	0.03712
chr26	46111773	46111774	-	ADAM12		-0.14	0.04227
chr6	89195029	89195030	-	ADAMTS3		-0.4	0.01778
chr6	89195067	89195068	-	ADAMTS3		-0.27	0.01478
chr6	89210517	89210518	-	ADAMTS3		-0.11	0.01479
chr6	89211726	89211727	+	ADAMTS3		-0.1	0.03373
chr6	89216265	89216266	+	ADAMTS3		-0.1	0.02351
chr6	89219482	89219483	+	ADAMTS3		-0.18	0.03825
chr6	89221596	89221597	-	ADAMTS3		-0.12	0.04563
chr25	42339039	42339040	-	ADAP1		-0.3	0.0336
chr25	42360534	42360535	-	ADAP1	Y	-0.14	0.007764
chr10	90132044	90132045	-	ADCK1		-0.11	0.04732
chr10	20671564	20671565	+	ADCY4		-0.28	6.68e-05
chr9	85213054	85213055	+	ADGB		-0.17	0.002953
chr8	75350541	75350542	+	ADRA1A		-0.17	0.02168
chr6	119065654	119065655	+	AFAP1		-0.34	0.04519
chr6	119065681	119065682	-	AFAP1		-0.26	0.03786
chr11	102909689	102909690	-	AK8		-0.24	0.004831
chr11	102943584	102943585	-	AK8		-0.15	0.02228
chr11	102945513	102945514	+	AK8		-0.22	0.02733
chr21	70885109	70885110	-	AKT1		-0.27	0.04362
chr21	70889531	70889532	+	AKT1		-0.2	0.02095
chr21	70889607	70889608	-	AKT1		-0.12	0.01274
chr20	58509351	58509352	-	ANKH		-0.26	0.005532
chr29	47994751	47994752	-	ANO1		-0.12	0.01461
chr8	63614333	63614334	-	ANP32B	Y	-0.26	0.02589
chr4	61017676	61017677	-	AOAH		-0.25	0.03044
chr4	65844036	65844037	-	AQP1		-0.22	0.008132
chr4	92625221	92625222	-	ARF5		-0.12	0.01499
chr17	10183599	10183600	-	ARHGAP10		-0.12	0.01726
chr6	102601197	102601198	+	ARHGAP24		-0.29	0.00172
chrX	15006739	15006740	-	ARHGAP36		-0.14	0.007872
chr2	135577224	135577225	-	ARHGEF10L	Y	-0.19	0.0006179
chr2	135629775	135629776	+	ARHGEF10L	Y	-0.15	0.03068
chrX	20376985	20376986	-	ARHGEF6	Y	-0.11	0.04519
chr7	45094117	45094118	-	ARID3A		-0.17	0.01257
chr7	93250217	93250218	-	ARRDC3	Y	-0.13	0.031
chr19	62494292	62494293	-	ARSG SLC16A6		-0.24	0.00577
chr14	11420909	11420910	+	ASAP1		-0.11	0.01114
chr14	11682055	11682056	-	ASAP1		-0.13	0.04009
chr4	12622509	12622510	-	ASB4		-0.1	0.000549
chr21	70270335	70270336	-	ASPG		-0.1	0.03415
chr23	27064211	27064212	+	ATF6B		-0.13	0.04838
chr17	56503100	56503101	-	ATP2A2		-0.28	0.002366
chr22	55009724	55009725	-	ATP2B2		-0.12	0.041
chr12	33754830	33754831	+	ATP8A2		-0.24	0.003026
chr24	57457839	57457840	-	ATP8B1		-0.14	0.0152
chr19	62858486	62858487	-	AXIN2	Y	-0.15	0.03719
chr19	62858503	62858504	+	AXIN2	Y	-0.22	0.02346
chr7	5291051	5291052	+	B3GNT3		-0.15	0.002661
chr19	52205035	52205036	+	BAIAP2		-0.13	0.0431
chr18	13470265	13470266	-	BANP		-0.41	0.003042
chr2	36898996	36898997	-	BAZ2B		-0.16	0.006329
chr13	79497307	79497308	+	BCAS4		-0.22	0.006779
chr13	79516137	79516138	-	BCAS4		-0.14	0.04672
chr9	20235320	20235321	-	BCKDHB		-0.24	0.02599
chr24	62062829	62062830	-	BCL2		-0.31	0.02588
chr24	62071422	62071423	+	BCL2		-0.12	0.01259
chr15	30028724	30028725	-	BCL9L UPK2		-0.15	0.04651
chr23	50412375	50412376	-	BPHL		-0.11	0.04832
chr11	104877807	104877808	-	BRD3	Y	-0.15	0.01184
chr15	34137099	34137100	+	BSX		-0.1	0.04707
chr15	34137333	34137334	+	BSX	Y	-0.11	0.003625
chr15	34138688	34138689	-	BSX		-0.21	0.01255
chr13	58725059	58725060	+	C13H20orf85		-0.1	0.02654
chr15	78103708	78103709	+	C15H11orf49		-0.27	0.02005
chr15	78103709	78103710	-	C15H11orf49		-0.21	0.02044
chr15	78240823	78240824	+	C15H11orf49		-0.21	0.001336
chr15	78250348	78250349	+	C15H11orf49		-0.11	0.0467
chr19	27121588	27121589	-	C19H17orf107 CHRNE	Y	-0.11	0.02506
chr1	35755452	35755453	+	C1H3orf38		-0.26	0.003307
chr23	8599581	8599582	-	C23H6orf106		-0.14	0.03249
chr25	42269588	42269589	-	C25H7orf50	Y	-0.16	0.0497
chr23	27184051	27184052	+	C4A		-0.21	0.01841
chr23	27184168	27184169	+	C4A		-0.21	0.00805
chr8	82950810	82950811	+	C8H9orf3		-0.13	0.008972
chr8	82950816	82950817	+	C8H9orf3		-0.29	0.01205
chr16	45306159	45306160	-	CA6		-0.22	0.04735
chr18	55297877	55297878	-	CABP5		-0.14	0.01919
chr7	13501382	13501383	+	CACNA1A		-0.12	0.03999
chr11	105295831	105295832	+	CACNA1B	Y	-0.13	0.03178
chr22	47764365	47764366	+	CACNA1D		-0.11	0.03881
chr16	64189068	64189069	-	CACNA1E		-0.14	0.01593
chr10	15014415	15014416	+	CALML4		-0.13	0.01723
chr25	28941917	28941918	-	CALN1	Y	-0.14	0.04208
chr4	77764532	77764533	+	CAMK2B		-0.14	0.02106
chr4	77764574	77764575	+	CAMK2B		-0.13	0.04793
chr11	103461338	103461339	-	CAMSAP1		-0.19	0.02235
chr11	103486067	103486068	+	CAMSAP1		-0.34	0.004646
chr11	103486084	103486085	+	CAMSAP1		-0.41	0.01561
chr2	133856189	133856190	-	CAPZB	Y	-0.17	0.000205
chr2	133887922	133887923	+	CAPZB		-0.14	0.0171
chr25	41000907	41000908	-	CARD11		-0.12	0.03235
chr25	41049133	41049134	+	CARD11		-0.11	0.02931
chr19	41084548	41084549	+	CASC3	Y	-0.1	0.04168
chrX	107158017	107158018	+	CASK		-0.17	0.004719
chrX	107158020	107158021	+	CASK		-0.11	0.01239
chr7	5163897	5163898	+	CCDC124		-0.19	0.0228
chr23	11372951	11372952	-	CCDC167		-0.32	0.001503
chr5	107796126	107796127	+	CCDC77		-0.1	0.04942
chr21	66246234	66246235	-	CCDC85C		-0.15	0.02956
chr17	54028688	54028689	+	CCDC92		-0.27	0.0005636
chr7	17998787	17998788	+	CCL25		-0.11	0.0481
chr19	57569109	57569110	-	CD300LB		-0.16	0.02359
chr29	38009719	38009720	+	CD5		-0.24	0.0256
chrX	33739574	33739575	+	CD99L2	Y	-0.12	0.02944
chrX	33739585	33739586	+	CD99L2	Y	-0.12	0.02944
chr7	24436440	24436441	+	CDC42SE2	Y	-0.12	0.03548
chr18	9196108	9196109	+	CDH13		-0.35	0.01894
chr18	9196242	9196243	-	CDH13		-0.29	0.001353
chr18	14320581	14320582	+	CDH15	Y	-0.13	0.03469
chr18	36096298	36096299	-	CDH3	Y	-0.31	0.01338
chr18	36096366	36096367	-	CDH3	Y	-0.1	0.03289
chr17	54562725	54562726	+	CDK2AP1		-0.1	0.03251
chr29	29741481	29741482	-	CDON		-0.12	0.001308
chr24	19838981	19838982	-	CELF4		-0.15	0.02025
chr2	27758188	27758189	+	CERS6		-0.1	0.03371
chr2	27696215	27696216	+	CERS6		-0.13	0.04945
chr16	6066252	6066253	+	CFH		-0.21	0.04744
chr13	70831438	70831439	+	CHD6		-0.15	0.01238
chr8	75885774	75885775	+	CHRNA2		-0.1	0.03574
chr7	25275090	25275091	+	CHSY3		-0.35	0.008746
chr8	1493822	1493823	+	CLCN3		-0.44	0.01538
chr19	27604128	27604129	+	CLDN7	Y	-0.17	0.01344
chr23	19207442	19207443	+	CLIC5		-0.14	0.03569
chr23	19207445	19207446	+	CLIC5		-0.16	0.04336
chr18	53071053	53071054	+	CLPTM1		-0.22	0.03353
chr18	34509224	34509225	-	CMTM4		-0.14	0.02404
chr28	26316053	26316054	+	COL13A1		-0.47	0.008743
chr1	147025170	147025171	-	COL18A1		-0.14	0.04286
chr25	35792368	35792369	+	COL26A1		-0.13	0.01754
chr12	88959090	88959091	+	COL4A1		-0.16	0.006174
chr1	154227451	154227452	-	COLQ		-0.14	0.04083
chr1	154232039	154232040	+	COLQ		-0.14	0.02053
chr19	21427757	21427758	+	CORO6	Y	-0.1	0.04881
chr25	3537298	3537299	+	CORO7		-0.23	0.01086
chr25	3537330	3537331	+	CORO7		-0.24	0.0351
chr25	3541699	3541700	-	CORO7		-0.15	0.04582
chr6	109089770	109089771	-	CPLX1	Y	-0.17	0.009208
chr14	69518430	69518431	+	CPQ		-0.14	0.04677
chr5	120106506	120106507	-	CPT1B	Y	-0.29	0.02211
chr11	18951106	18951107	-	CRIM1		-0.23	0.0305
chr21	71391676	71391677	+	CRIP1	Y	-0.1	0.006634
chr13	77919523	77919524	+	CSE1L	Y	-0.13	0.0158
chr27	37883623	37883624	-	CSGALNACT1		-0.26	0.01378
chr5	110582402	110582403	+	CSNK1E		-0.14	0.03722
chr7	31569982	31569983	+	CSNK1G3		-0.11	0.03673
chr22	52026098	52026099	-	CSPG5		-0.24	0.04539
chr22	52045887	52045888	+	CSPG5		-0.11	0.03763
chr22	12525861	12525862	+	CSRNP1		-0.17	0.04225
chr7	51856009	51856010	+	CTNNA1		-0.12	0.02903
chr7	51856442	51856443	-	CTNNA1		-0.14	0.005178
chr7	51862688	51862689	+	CTNNA1		-0.15	0.009328
chr3	105831449	105831450	+	CTPS1		-0.22	0.0008187
chr13	31599992	31599993	-	CUBN		-0.11	0.04217
chr13	31601606	31601607	+	CUBN		-0.12	0.03265
chr13	31603649	31603650	+	CUBN		-0.16	0.03626
chr17	57081028	57081029	-	CUX2		-0.16	0.001649
chr19	48417218	48417219	+	CYB561	Y	-0.35	0.005241
chr12	25402582	25402583	+	DCLK1		-0.26	0.02574
chr13	29849688	29849689	-	DCLRE1C		-0.11	0.01287
chr6	69359741	69359742	-	DCUN1D4		-0.24	0.03557
chr17	74999486	74999487	-	DGCR8	Y	-0.16	0.005195
chr3	113743336	113743337	+	DGKD		-0.1	0.0287
chr6	109064091	109064092	+	DGKQ	Y	-0.18	0.04007
chr15	77223021	77223022	+	DGKZ		-0.19	0.03302
chr12	2672572	2672573	+	DIAPH3		-0.13	0.00196
chr6	19509685	19509686	+	DKK2		-0.12	0.01447
chr6	19509696	19509697	+	DKK2		-0.4	0.01996
chr15	41242546	41242547	-	DKK3	Y	-0.3	0.0004175
chr15	41242548	41242549	-	DKK3	Y	-0.27	0.004971
chr15	41242553	41242554	-	DKK3	Y	-0.27	0.0122
chr15	41242573	41242574	-	DKK3	Y	-0.17	0.01462
chr19	27555228	27555229	+	DLG4		-0.17	0.005931
chr19	27560686	27560687	+	DLG4	Y	-0.24	0.04547
chr19	28117751	28117752	-	DNAH2	Y	-0.29	0.04984
chr19	31000070	31000071	+	DNAH9		-0.19	0.02159
chr2	113875276	113875277	-	DOCK10		-0.22	0.0008137
chr12	79835409	79835410	+	DOCK9		-0.19	0.005193
chr13	82666511	82666512	-	DOK5		-0.27	0.007651
chr13	82666577	82666578	+	DOK5		-0.28	0.03597
chr13	82690611	82690612	+	DOK5		-0.24	0.0356
chr18	48252202	48252203	-	DPF1		-0.3	0.02617
chr4	117451009	117451010	+	DPP6		-0.14	0.02224
chr4	117463244	117463245	+	DPP6		-0.25	0.04766
chr4	117483225	117483226	-	DPP6		-0.29	0.01736
chr4	117585200	117585201	-	DPP6		-0.21	0.009963
chr23	41086571	41086572	+	DTNBP1		-0.21	0.008334
chr21	68538692	68538693	-	DYNC1H1		-0.1	0.04282
chr8	74321259	74321260	-	EBF2		-0.33	0.01803
chr8	74321263	74321264	-	EBF2		-0.28	0.03992
chr8	74321292	74321293	-	EBF2		-0.15	0.02517
chr8	74321338	74321339	+	EBF2		-0.41	0.01384
chr8	74321372	74321373	+	EBF2		-0.33	0.03287
chr8	74321601	74321602	-	EBF2	Y	-0.45	0.002119
chr8	74321611	74321612	+	EBF2	Y	-0.31	0.01476
chr8	74321612	74321613	-	EBF2	Y	-0.37	0.03307
chr8	74321846	74321847	+	EBF2	Y	-0.42	0.02391
chr8	74321852	74321853	+	EBF2	Y	-0.42	0.004727
chr8	74321853	74321854	-	EBF2	Y	-0.47	0.02343
chr8	74321856	74321857	+	EBF2	Y	-0.33	0.01932
chr8	74321866	74321867	+	EBF2	Y	-0.36	0.02836
chr26	25864748	25864749	-	ECHS1 SORCS3		-0.16	0.02663
chr25	1770805	1770806	-	ECI1		-0.16	0.03671
chr7	52350967	52350968	-	ECSCR		-0.11	0.03855
chr22	60082685	60082686	-	EEFSEC	Y	-0.17	0.02227
chr22	60086943	60086944	+	EEFSEC	Y	-0.18	0.02301
chr22	60093152	60093153	+	EEFSEC		-0.17	0.02917
chr22	60116382	60116383	+	EEFSEC		-0.21	0.02495
chr22	60138063	60138064	+	EEFSEC	Y	-0.12	0.02843
chr23	24598582	24598583	+	EFHC1		-0.24	0.02561
chr23	24598594	24598595	+	EFHC1		-0.12	0.03582
chr25	41441498	41441499	+	EIF3B		-0.14	0.04418
chr24	37523554	37523555	+	EMILIN2		-0.18	0.02663
chr24	37523555	37523556	-	EMILIN2		-0.2	0.03323
chr24	37523572	37523573	+	EMILIN2		-0.2	0.00107
chr24	37523583	37523584	+	EMILIN2		-0.2	0.003515
chr24	37523624	37523625	-	EMILIN2		-0.18	0.02469
chr18	35339412	35339413	-	ENKD1	Y	-0.12	0.02724
chr9	70597520	70597521	-	ENPP3		-0.13	0.0008045
chr11	106184766	106184767	+	ENTPD2		-0.2	0.01052
chr2	130787842	130787843	-	EPHB2		-0.14	0.03939
chr2	130703059	130703060	-	EPHB2		-0.22	0.04171
chr2	130703061	130703062	-	EPHB2		-0.27	0.03371
chr18	62767275	62767276	-	EPS8L1	Y	-0.17	0.007729
chr20	13533995	13533996	-	ERBB2IP		-0.1	0.03892
chr14	68448686	68448687	+	ERICH5		-0.13	0.02025
chr3	118087902	118087903	-	ESPNL		-0.2	0.02784
chr18	35740252	35740253	-	ESRP2	Y	-0.16	0.0005687
chr21	69427457	69427458	+	EXOC3L4	Y	-0.17	0.04072
chr11	98641349	98641350	+	FAM102A		-0.12	0.000365
chr28	15042815	15042816	+	FAM13C		-0.12	0.02478
chr28	15042816	15042817	-	FAM13C		-0.16	0.015
chr28	15042829	15042830	+	FAM13C		-0.19	0.02917
chr26	35581286	35581287	+	FAM160B1		-0.24	0.02266
chr4	65880158	65880159	+	FAM188B		-0.11	0.03424
chr5	119531200	119531201	+	FAM19A5		-0.19	0.03388
chr5	119588324	119588325	-	FAM19A5	Y	-0.14	0.007788
chr1	145174881	145174882	+	FAM207A		-0.32	0.01965
chrX	40476238	40476239	-	FAM3A		-0.2	0.02118
chr11	99550533	99550534	-	FAM73B		-0.14	0.04439
chr18	14649871	14649872	-	FANCA		-0.18	0.004716
chr23	48977974	48977975	-	FARS2		-0.22	0.03767
chr23	49263939	49263940	-	FARS2		-0.23	0.004272
chr23	49263942	49263943	-	FARS2		-0.27	0.001177
chr23	49263989	49263990	-	FARS2		-0.27	0.01601
chr5	116624218	116624219	+	FBLN1		-0.37	0.001719
chr5	116624219	116624220	-	FBLN1		-0.3	0.04086
chr5	116624248	116624249	-	FBLN1		-0.24	0.02067
chr5	116625275	116625276	+	FBLN1		-0.32	0.006947
chr21	57227045	57227046	+	FBLN5		-0.52	0.001573
chr19	40489157	40489158	-	FBXL20		-0.15	0.03399
chr19	40489176	40489177	-	FBXL20		-0.11	0.007034
chr29	43131544	43131545	+	FERMT3		-0.16	0.01366
chr21	22198510	22198511	+	FES		-0.17	0.02593
chr29	29316579	29316580	-	FEZ1	Y	-0.12	0.006249
chr29	29316602	29316603	+	FEZ1	Y	-0.13	0.008153
chr11	19056986	19056987	+	FEZ2		-0.28	0.007746
chr27	33276347	33276348	+	FGFR1		-0.3	0.04327
chr26	41909647	41909648	-	FGFR2		-0.16	0.01642
chr6	109131880	109131881	-	FGFRL1	Y	-0.32	0.01089
chr9	15221705	15221706	+	FILIP1		-0.31	0.03355
chrX	30923389	30923390	+	FMR1	Y	-0.13	0.02442
chrX	30923410	30923411	+	FMR1	Y	-0.13	0.0164
chrX	30923414	30923415	+	FMR1	Y	-0.21	0.01048
chr29	44674907	44674908	+	FOSL1		-0.22	0.04091
chr14	1655068	1655069	-	FOXH1	Y	-0.21	0.01436
chr9	42020523	42020524	+	FOXO3		-0.12	0.0002821
chr22	30514333	30514334	+	FOXP1		-0.38	0.01794
chr22	30514334	30514335	-	FOXP1		-0.22	0.02788
chr21	56310913	56310914	-	FRMD5		-0.14	0.0009119
chr18	46057709	46057710	+	FXYD7		-0.26	0.00808
chr18	46057724	46057725	+	FXYD7		-0.26	0.01339
chr18	46057729	46057730	+	FXYD7		-0.33	0.03642
chr9	39235860	39235861	+	FYN		-0.12	0.02884
chrX	35061493	35061494	+	GABRA3		-0.11	0.04797
chrX	35300086	35300087	+	GABRQ	Y	-0.21	0.01865
chr29	46760540	46760541	-	GAL	Y	-0.19	0.04074
chr15	41784123	41784124	-	GALNT18		-0.18	0.0304
chr15	41976622	41976623	-	GALNT18		-0.15	0.03018
chr17	45887255	45887256	+	GALNT9		-0.22	0.005122
chr22	60017293	60017294	-	GATA2	Y	-0.11	0.02664
chr22	60019667	60019668	-	GATA2		-0.12	0.02342
chr13	55293038	55293039	-	GATA5	Y	-0.11	0.02777
chr15	55400764	55400765	+	GDPD5		-0.13	0.04929
chr3	51105726	51105727	+	GFI1	Y	-0.16	0.03501
chr26	36837573	36837574	+	GFRA1		-0.1	0.03836
chr7	51285966	51285967	-	GFRA3		-0.11	0.0169
chr7	51285996	51285997	-	GFRA3		-0.11	0.03285
chr7	51288453	51288454	+	GFRA3		-0.1	0.02693
chr7	51288874	51288875	-	GFRA3		-0.13	0.03389
chr7	51290435	51290436	+	GFRA3		-0.11	0.009284
chr7	51290665	51290666	+	GFRA3		-0.1	0.02411
chr7	51291008	51291009	+	GFRA3		-0.12	0.01607
chr7	51292304	51292305	+	GFRA3		-0.15	0.04218
chrX	118186195	118186196	+	GK		-0.15	0.03978
chr23	51220350	51220351	+	GMDS		-0.17	0.01449
chr23	51220365	51220366	+	GMDS		-0.12	0.03649
chr18	24341176	24341177	-	GNAO1		-0.13	0.02875
chr18	24479313	24479314	-	GNAO1		-0.17	0.03176
chr13	58037078	58037079	+	GNAS	Y	-0.22	0.01283
chr13	58037095	58037096	+	GNAS	Y	-0.24	0.005778
chr13	58037104	58037105	+	GNAS	Y	-0.24	0.009856
chr13	58037132	58037133	+	GNAS	Y	-0.24	0.002741
chr13	58037142	58037143	+	GNAS	Y	-0.17	0.04199
chr13	58037146	58037147	+	GNAS	Y	-0.22	0.02236
chr13	58037153	58037154	+	GNAS	Y	-0.28	0.001186
chr13	58037169	58037170	+	GNAS	Y	-0.23	0.007365
chr16	52169272	52169273	+	GNB1		-0.15	0.03586
chr25	1073508	1073509	-	GNPTG		-0.27	0.01022
chr3	15055222	15055223	+	GON4L		-0.15	0.01012
chr2	107012783	107012784	+	GPBAR1		-0.24	0.03251
chrX	17195181	17195182	-	GPC4	Y	-0.26	0.01296
chr18	44980101	44980102	-	GPI	Y	-0.11	0.02075
chr27	6279445	6279446	-	GPM6A		-0.12	0.002889
chr12	33113789	33113790	-	GPR12	Y	-0.21	0.01467
chr18	25700831	25700832	-	GPR56		-0.22	0.04286
chr19	57645934	57645935	+	GPRC5C		-0.25	0.03631
chr3	109503199	109503200	+	GRIK3		-0.22	0.008286
chr26	39901627	39901628	+	GRK5	Y	-0.18	0.009166
chrX	134631705	134631706	-	GRPR		-0.13	0.0101
chr12	90631107	90631108	-	GRTP1	Y	-0.15	0.04435
chr25	25735198	25735199	+	GSG1L		-0.16	0.03465
chr25	33450479	33450480	+	GTF2IRD1		-0.24	0.02132
chr4	75048686	75048687	+	GTPBP10	Y	-0.16	0.004989
chr4	75048753	75048754	+	GTPBP10	Y	-0.12	0.01843
chr4	75048836	75048837	-	GTPBP10	Y	-0.13	0.02237
chr5	117711877	117711878	-	GTSE1	Y	-0.13	0.01867
chr7	48402430	48402431	-	H2AFY		-0.23	0.0144
chr19	57078223	57078224	-	HID1		-0.17	0.02243
chrX	33796827	33796828	+	HMGB3	Y	-0.23	0.02036
chrX	33796835	33796836	+	HMGB3	Y	-0.13	0.04382
chrX	33796853	33796854	+	HMGB3	Y	-0.21	0.03842
chr21	23586477	23586478	-	HOMER2		-0.18	0.03865
chr17	60417643	60417644	+	HRK	Y	-0.11	0.01889
chr2	4119645	4119646	+	HS6ST1		-0.15	0.03038
chrX	16783391	16783392	-	HS6ST2	Y	-0.15	0.0117
chr7	46229771	46229772	-	HSPA4		-0.11	0.01696
chr17	58410340	58410341	-	HSPB8		-0.26	0.01427
chr9	97641096	97641097	+	IGF2R		-0.14	0.04252
chr9	97646877	97646878	+	IGF2R		-0.36	0.0003028
chr18	57771605	57771606	-	IGLON5		-0.11	0.04036
chr27	36864193	36864194	-	IKBKB		-0.13	0.01557
chr24	43200773	43200774	-	IMPA2		-0.15	0.03117
chr27	13344507	13344508	-	ING2		-0.3	0.001356
chr27	37490158	37490159	+	INTS10	Y	-0.35	0.002125
chr2	122382113	122382114	-	IQCC		-0.24	0.01269
chr2	122256964	122256965	-	IQCC KHDRBS1	Y	-0.12	0.01362
chr22	59543527	59543528	+	IQSEC1		-0.21	0.02992
chr23	52063304	52063305	+	IRF4	Y	-0.1	0.03107
chr23	52059363	52059364	+	IRF4		-0.21	0.02386
chr22	10951194	10951195	+	ITGA9	Y	-0.27	0.01974
chr22	10951237	10951238	+	ITGA9	Y	-0.21	0.04783
chr13	16311388	16311389	+	ITIH5		-0.15	0.0424
chr13	16327013	16327014	+	ITIH5		-0.13	0.01531
chr21	58288810	58288811	+	ITPK1		-0.26	0.01772
chr5	83594304	83594305	+	ITPR2		-0.1	0.02005
chr23	7694348	7694349	-	ITPR3		-0.21	0.01561
chr23	7702624	7702625	+	ITPR3		-0.15	0.02879
chr9	88588637	88588638	-	IYD		-0.12	0.01114
chr9	88591398	88591399	-	IYD		-0.15	0.00404
chr9	88595304	88595305	+	IYD		-0.16	0.0353
chr9	88599408	88599409	-	IYD		-0.15	0.01421
chr9	88599425	88599426	-	IYD		-0.16	0.009585
chr6	104790096	104790097	-	JAKMIP1	Y	-0.1	0.03409
chr6	104908517	104908518	+	JAKMIP1		-0.17	0.03235
chr10	28472068	28472069	-	KATNBL1		-0.13	0.004263
chr19	35979086	35979087	-	KCNJ12		-0.25	0.04918
chr29	49698961	49698962	-	KCNQ1	Y	-0.18	0.04013
chr29	49720870	49720871	+	KCNQ1	Y	-0.15	0.00983
chr24	30713410	30713411	-	KCTD1		-0.13	0.01316
chr24	30713614	30713615	+	KCTD1		-0.13	0.01733
chr17	65966489	65966490	+	KCTD10		-0.13	0.01596
chr4	33564399	33564400	+	KIAA1324L		-0.18	0.001201
chr4	33564509	33564510	-	KIAA1324L		-0.12	0.01505
chr4	33568015	33568016	+	KIAA1324L		-0.11	0.03716
chr4	33580077	33580078	+	KIAA1324L		-0.11	0.03964
chr4	33580943	33580944	+	KIAA1324L		-0.11	0.04226
chr27	23068725	23068726	+	KIAA1456		-0.11	0.01904
chr8	23410673	23410674	-	KIAA1797		-0.18	0.004454
chr2	91075358	91075359	+	KIAA2012		-0.41	0.02606
chr2	47331162	47331163	-	KIF5C		-0.22	0.004169
chr29	30152122	30152123	+	KIRREL3		-0.16	0.03677
chr29	30389530	30389531	+	KIRREL3		-0.14	0.03264
chr21	69899501	69899502	-	KLC1		-0.27	0.003386
chr17	74515486	74515487	-	KLHL22		-0.11	0.02931
chr11	75477645	75477646	+	KLHL29		-0.22	0.03017
chr21	61262072	61262073	+	KRTCAP2		-0.48	0.009996
chr21	61262079	61262080	+	KRTCAP2		-0.5	0.02798
chr21	61262084	61262085	+	KRTCAP2		-0.46	0.01457
chr11	72224290	72224291	-	KRTCAP3		-0.26	0.01222
chr11	72224303	72224304	-	KRTCAP3		-0.16	0.04106
chr16	49284176	49284177	+	LAD1		-0.24	0.006134
chr16	49284177	49284178	-	LAD1		-0.22	0.04833
chr2	123368300	123368301	-	LAPTM5		-0.26	0.04444
chr26	21895462	21895463	-	LBX1	Y	-0.15	0.03015
chr11	10121422	10121423	-	LBX2	Y	-0.18	0.02253
chr20	2062454	2062455	-	LCP2		-0.22	0.005914
chr20	2062750	2062751	-	LCP2		-0.19	0.000888
chr20	2062760	2062761	+	LCP2		-0.11	0.03084
chr20	2062761	2062762	-	LCP2		-0.21	0.03078
chr20	2063048	2063049	-	LCP2		-0.2	0.022
chr20	2063150	2063151	+	LCP2		-0.24	0.04489
chr15	67419903	67419904	-	LDLRAD3		-0.17	0.01871
chr27	25422711	25422712	-	LEPROTL1	Y	-0.12	0.01282
chr4	46197096	46197097	+	LHFPL3		-0.1	0.04115
chr4	46198016	46198017	-	LHFPL3		-0.12	0.04057
chr26	44440472	44440473	+	LHPP		-0.1	0.04116
chr26	44509319	44509320	-	LHPP		-0.24	0.03604
chr26	44509337	44509338	+	LHPP		-0.33	0.003286
chr26	44517151	44517152	-	LHPP		-0.11	0.02858
chr16	78790558	78790559	-	LHX9	Y	-0.16	0.02501
chr22	17973594	17973595	+	LMCD1		-0.11	0.02498
chr16	49647812	49647813	+	LMOD1		-0.28	0.02992
chr17	60517297	60517298	-	LOC534423		-0.14	0.04383
chr13	70668508	70668509	-	LPIN3		-0.12	0.03797
chr8	92622796	92622797	-	LPPR1		-0.18	0.04105
chr23	14328919	14328920	-	LRFN2		-0.16	0.01082
chr4	98718464	98718465	-	LRGUK		-0.12	0.00626
chr4	98721827	98721828	+	LRGUK		-0.11	0.005232
chr4	98728105	98728106	-	LRGUK		-0.12	0.009431
chr4	98741098	98741099	-	LRGUK		-0.12	0.002964
chr4	98751343	98751344	+	LRGUK		-0.15	0.02491
chr4	98756925	98756926	+	LRGUK		-0.13	0.00575
chr4	98756944	98756945	+	LRGUK		-0.15	0.01435
chr4	98757212	98757213	-	LRGUK		-0.1	0.02465
chr4	98763139	98763140	-	LRGUK		-0.13	0.017
chr4	98763763	98763764	+	LRGUK		-0.1	0.0137
chr15	77695965	77695966	-	LRP4		-0.11	0.01725
chr14	1604436	1604437	-	LRRC24	Y	-0.14	0.0267
chr21	7539299	7539300	+	LRRC28		-0.3	0.008894
chr27	39168947	39168948	-	LRRC3B		-0.3	0.01469
chr11	99419214	99419215	-	LRRC8A		-0.16	0.01318
chr3	117790023	117790024	+	LRRFIP1		-0.26	0.02118
chr17	12326429	12326430	-	LSM6		-0.2	0.03946
chr29	50238968	50238969	-	LSP1		-0.14	0.04506
chr29	50239050	50239051	-	LSP1		-0.2	0.0384
chr10	86227769	86227770	+	LTBP2		-0.2	0.02128
chr14	2627442	2627443	+	LY6E		-0.14	0.04468
chr29	42936296	42936297	+	MACROD1		-0.11	0.03831
chr29	42946477	42946478	+	MACROD1		-0.21	0.008211
chr29	42972148	42972149	-	MACROD1		-0.34	0.0007096
chr29	42972242	42972243	-	MACROD1		-0.13	0.03016
chr13	7750170	7750171	+	MACROD2		-0.11	0.02425
chr13	9170957	9170958	-	MACROD2		-0.32	0.01502
chr3	29944861	29944862	+	MAGI3		-0.11	0.03869
chr19	35860677	35860678	+	MAP2K3		-0.21	0.02121
chr19	61746323	61746324	+	MAP2K6		-0.31	0.008688
chr2	126507322	126507323	+	MAP3K6		-0.12	0.02914
chr2	126517377	126517378	-	MAP3K6		-0.33	0.01231
chr29	43652594	43652595	+	MAP4K2		-0.3	0.04597
chr5	119828740	119828741	+	MAPK12		-0.13	0.02158
chr2	105038733	105038734	-	MARCH4		-0.12	0.04959
chr10	839282	839283	-	MCC		-0.19	0.008826
chr26	40319363	40319364	-	MCMBP		-0.14	0.006956
chr27	4507835	4507836	-	MCPH1		-0.27	0.007592
chr23	15472743	15472744	-	MDFI		-0.17	0.006413
chr1	117579638	117579639	+	MED12L		-0.17	0.03868
chr10	32863120	32863121	+	MEIS2		-0.11	0.04823
chr10	32864303	32864304	+	MEIS2		-0.13	0.01145
chr8	61157668	61157669	-	MELK		-0.11	0.03169
chr4	51995803	51995804	-	MET		-0.13	0.005879
chr25	42025121	42025122	-	MICALL2		-0.26	0.007575
chr25	42029264	42029265	-	MICALL2		-0.19	0.02977
chr17	55477184	55477185	+	MLXIP		-0.13	0.03004
chr25	34126252	34126253	-	MLXIPL	Y	-0.13	0.01247
chr18	26023219	26023220	-	MMP15		-0.19	0.03053
chr14	76821030	76821031	-	MMP16		-0.3	0.01585
chr2	111602698	111602699	-	MOGAT1		-0.19	0.03886
chrX	135831987	135831988	-	MOSPD2		-0.13	0.03007
chr13	36714248	36714249	+	MPP7		-0.15	0.002564
chr3	92152411	92152412	+	MROH7		-0.23	0.04648
chr29	50183083	50183084	-	MRPL23		-0.33	0.01478
chr21	19875062	19875063	+	MRPS11		-0.12	0.005566
chr21	19889878	19889879	-	MRPS11		-0.11	0.04512
chr21	19891570	19891571	-	MRPS11		-0.28	0.01859
chr21	19892299	19892300	-	MRPS11		-0.1	0.0138
chr19	8651538	8651539	-	MSI2		-0.23	0.03234
chr19	8651559	8651560	-	MSI2		-0.16	0.03137
chrX	100091642	100091643	-	MSN		-0.17	0.0478
chrX	100093060	100093061	+	MSN		-0.17	0.001014
chrX	100103406	100103407	+	MSN		-0.14	0.02174
chr14	17019995	17019996	+	MTSS1		-0.21	0.01515
chr14	17063152	17063153	+	MTSS1		-0.18	0.02309
chr16	52426538	52426539	+	MXRA8	Y	-0.21	0.003105
chr20	56367980	56367981	-	MYO10		-0.16	0.01733
chr19	17993535	17993536	+	MYO1D CDK5R1		-0.21	0.01409
chr5	43794501	43794502	+	MYRFL		-0.33	0.01496
chr20	38036079	38036080	+	NADK2		-0.19	0.02114
chr5	7543120	7543121	+	NAV3		-0.34	0.0213
chr15	23808098	23808099	+	NCAM1	Y	-0.12	0.02916
chr15	23834821	23834822	+	NCAM1		-0.12	0.015
chr25	14229933	14229934	-	NDE1 MYH11		-0.29	0.01219
chr13	66534240	66534241	-	NDRG3	Y	-0.12	0.02591
chr7	21681369	21681370	+	NFIC	Y	-0.1	0.02831
chr6	23796897	23796898	+	NFKB1		-0.1	0.03839
chr3	27595026	27595027	+	NHLH2	Y	-0.11	0.03554
chrX	133337850	133337851	+	NHS		-0.21	0.00111
chr18	19036247	19036248	+	NKD1		-0.22	0.03612
chr18	53214200	53214201	+	NKPD1		-0.29	0.02812
chr20	4820313	4820314	+	NKX2-5	Y	-0.12	0.03296
chr6	113625208	113625209	+	NKX3-2	Y	-0.12	0.03382
chr1	94522287	94522288	+	NLGN1		-0.14	0.03925
chr11	87016888	87016889	+	NOL10		-0.21	0.02948
chr16	65341958	65341959	-	NPL		-0.16	0.00949
chr3	16759714	16759715	+	NPR1		-0.18	0.01803
chr17	10140433	10140434	+	NR3C2		-0.21	0.01491
chr17	10140443	10140444	+	NR3C2		-0.22	0.04424
chr17	10140444	10140445	-	NR3C2		-0.12	0.01337
chr16	80759693	80759694	+	NR5A2	Y	-0.1	0.01276
chr26	34346441	34346442	+	NRAP		-0.24	0.01392
chr2	94509423	94509424	+	NRP2		-0.1	0.01284
chr29	43489753	43489754	-	NRXN2		-0.24	0.0259
chr29	43489782	43489783	-	NRXN2		-0.14	0.04429
chr6	106617741	106617742	-	NSG1	Y	-0.18	0.03701
chr6	106664397	106664398	+	NSG1		-0.18	0.01646
chr6	106750972	106750973	+	NSG1		-0.11	0.02872
chr6	106792974	106792975	-	NSG1		-0.22	0.001007
chr6	106862001	106862002	-	NSG1	Y	-0.11	0.04274
chr6	106899191	106899192	+	NSG1		-0.11	0.01623
chr6	107010810	107010811	+	NSG1	Y	-0.12	0.03063
chr6	107010894	107010895	+	NSG1	Y	-0.19	0.01287
chr6	107186425	107186426	-	NSG1		-0.15	0.01589
chr6	107228348	107228349	+	NSG1	Y	-0.22	0.04754
chr6	107335863	107335864	+	NSG1		-0.15	0.03373
chr5	105182530	105182531	-	NTF3		-0.2	0.03348
chr13	55100459	55100460	+	NTSR1		-0.22	0.02273
chr13	55134073	55134074	+	NTSR1		-0.16	0.0241
chr21	71165542	71165543	+	NUDT14		-0.23	0.03441
chr21	71165558	71165559	+	NUDT14		-0.12	0.04218
chr29	46125254	46125255	+	NUDT8		-0.25	0.03663
chrX	56428395	56428396	+	NXF3		-0.17	0.03341
chr19	22484132	22484133	+	NXN		-0.26	0.01843
chr4	17658638	17658639	+	NXPH1		-0.22	0.006905
chr7	15573743	15573744	-	OLFM2		-0.11	0.03144
chr3	7554478	7554479	-	OLFML2B		-0.29	0.03393
chr3	7554502	7554503	-	OLFML2B		-0.34	0.009049
chr29	34555006	34555007	+	OPCML	Y	-0.13	0.005551
chr29	34574210	34574211	-	OPCML		-0.13	0.04296
chr29	34935704	34935705	-	OPCML		-0.22	0.0433
chr29	35522172	35522173	-	OPCML NTM		-0.14	0.006314
chr20	35536692	35536693	+	OSMR		-0.37	0.002281
chr20	35536694	35536695	+	OSMR		-0.38	0.02782
chr20	35536695	35536696	-	OSMR		-0.23	0.008753
chr20	35536710	35536711	-	OSMR		-0.31	0.02901
chr20	35536730	35536731	-	OSMR		-0.29	0.009283
chr20	35536737	35536738	-	OSMR		-0.37	0.005542
chr14	67534012	67534013	+	OSR2		-0.4	0.04971
chr10	8696063	8696064	+	OTP	Y	-0.12	0.02922
chr3	20657064	20657065	-	OTUD7B		-0.11	0.01791
chr11	61480514	61480515	-	OTX1		-0.13	0.03396
chr1	155031592	155031593	+	OXNAD1		-0.18	0.04153
chr18	49165044	49165045	-	PAK4		-0.11	0.04796
chr15	66793123	66793124	-	PAMR1		-0.28	0.02515
chr24	639877	639878	-	PARD6G		-0.26	0.004514
chr9	98635794	98635795	+	PARK2		-0.21	0.02578
chr25	13485895	13485896	-	PARN		-0.13	0.03933
chr5	115525172	115525173	+	PARVB		-0.27	0.04267
chr5	115555027	115555028	+	PARVB		-0.18	0.04756
chr5	115555044	115555045	+	PARVB		-0.16	0.02442
chr5	115555045	115555046	-	PARVB		-0.25	0.04116
chr5	115555066	115555067	+	PARVB		-0.35	0.04498
chr5	115555074	115555075	+	PARVB		-0.25	0.003428
chr17	72245283	72245284	-	PATZ1		-0.14	0.01702
chr15	63383011	63383012	+	PAX6	Y	-0.18	0.03877
chr7	3667475	3667476	+	PBX4		-0.22	0.04448
chr7	3667503	3667504	+	PBX4		-0.2	0.02661
chr29	45509127	45509128	-	PC		-0.19	0.01156
chr29	45511127	45511128	+	PC		-0.29	0.0165
chr1	147173483	147173484	+	PCBP3		-0.25	0.01526
chr22	49522308	49522309	+	PCBP4		-0.14	0.0377
chr7	53694187	53694188	+	PCDHA13	Y	-0.12	0.02581
chr7	54163939	54163940	-	PCDHGA8 PCDHGB4		-0.27	0.00496
chr6	108853436	108853437	-	PCGF3		-0.11	0.03584
chr1	46356187	46356188	+	PCNP	Y	-0.11	0.03937
chr3	8271253	8271254	+	PCP4L1		-0.41	6.58e-05
chr3	8271259	8271260	-	PCP4L1		-0.3	0.004029
chr7	16204961	16204962	+	PDE4A		-0.29	0.00855
chr7	16204990	16204991	+	PDE4A		-0.34	0.02721
chr7	4928334	4928335	+	PDE4C	Y	-0.11	0.02772
chr6	6995863	6995864	+	PDE5A		-0.11	0.02161
chr6	6997069	6997070	+	PDE5A		-0.1	0.00751
chr6	6999684	6999685	-	PDE5A		-0.1	0.03391
chr6	6999717	6999718	-	PDE5A		-0.12	0.02884
chr6	7004004	7004005	-	PDE5A		-0.14	0.0121
chr6	7004995	7004996	-	PDE5A		-0.19	0.00317
chr6	7010263	7010264	-	PDE5A		-0.13	0.02851
chr6	7028930	7028931	+	PDE5A		-0.22	0.03287
chr6	7032674	7032675	-	PDE5A		-0.12	0.03937
chr6	7032710	7032711	-	PDE5A		-0.12	0.04916
chr6	31484124	31484125	+	PDLIM5		-0.22	6.18e-05
chr6	31523890	31523891	-	PDLIM5		-0.12	0.005063
chr8	70584448	70584449	-	PEBP4		-0.18	0.0306
chr8	70696956	70696957	+	PEBP4		-0.21	0.02139
chr16	43853514	43853515	-	PEX14		-0.18	0.01583
chr16	43978021	43978022	-	PEX14		-0.39	0.008914
chr16	43978031	43978032	-	PEX14		-0.33	0.01137
chr13	45513323	45513324	-	PFKP		-0.29	0.02533
chrX	128527243	128527244	+	PHEX	Y	-0.13	0.01543
chr12	19167911	19167912	+	PHF11		-0.13	0.03458
chrX	18049692	18049693	+	PHF6		-0.19	0.0487
chr11	99448251	99448252	-	PHYHD1		-0.12	0.03296
chr4	48283939	48283940	-	PIK3CG		-0.13	0.00284
chr4	48285065	48285066	-	PIK3CG		-0.14	0.01517
chr17	54785105	54785106	+	PITPNM2		-0.18	0.003892
chr7	111065287	111065288	-	PJA2		-0.19	0.03924
chr29	29203500	29203501	-	PKNOX2		-0.21	0.04699
chr16	81710678	81710679	-	PKP1	Y	-0.35	0.003595
chr13	869574	869575	+	PLCB1		-0.16	0.008628
chr1	155701343	155701344	+	PLCL2	Y	-0.18	0.03857
chr1	155701350	155701351	+	PLCL2	Y	-0.26	0.005213
chr1	155763702	155763703	+	PLCL2	Y	-0.18	0.008212
chr4	96957207	96957208	-	PLXNA4		-0.19	0.03527
chr5	24077847	24077848	-	PLXNC1		-0.11	0.01857
chr7	17624305	17624306	-	PNPLA6	Y	-0.12	0.04741
chr22	49303286	49303287	+	POC1A		-0.2	0.04069
chr22	49357870	49357871	+	POC1A		-0.15	0.0174
chr11	48705982	48705983	+	POLR1A		-0.27	0.01344
chr22	15705119	15705120	+	POMGNT2		-0.12	0.02959
chr23	27770438	27770439	+	POU5F1		-0.12	0.03253
chr26	40941362	40941363	-	PPAPDC1A		-0.11	0.04825
chr23	9311790	9311791	+	PPARD		-0.11	0.02782
chr23	9327773	9327774	-	PPARD		-0.21	0.03817
chr22	57341717	57341718	-	PPARG-TSEN2		-0.32	0.04525
chr19	51659117	51659118	-	PPP1R27		-0.26	0.01292
chr18	53171962	53171963	+	PPP1R37		-0.13	0.02234
chr18	62566842	62566843	+	PPP6R1	Y	-0.26	0.004241
chr18	62580945	62580946	-	PPP6R1	Y	-0.15	0.01906
chr18	62583644	62583645	-	PPP6R1		-0.2	0.01297
chr18	62583692	62583693	-	PPP6R1		-0.27	0.01446
chr2	133942855	133942856	+	PQLC2		-0.25	0.03874
chr2	133945236	133945237	+	PQLC2		-0.27	0.01441
chr14	34326187	34326188	+	PREX2		-0.13	0.04788
chrX	92304433	92304434	+	PRICKLE3		-0.17	0.008983
chr25	42545292	42545293	+	PRKAR1B	Y	-0.12	0.01898
chr19	63478756	63478757	+	PRKCA		-0.2	0.04189
chr19	63478785	63478786	-	PRKCA		-0.41	0.002547
chr19	63478787	63478788	-	PRKCA		-0.23	0.01098
chr25	21900194	21900195	+	PRKCB		-0.16	0.03821
chr18	62036544	62036545	-	PRKCG		-0.12	0.04512
chr26	7613278	7613279	-	PRKG1		-0.15	0.03025
chr17	74331127	74331128	-	PRODH	Y	-0.13	0.03934
chr17	74222358	74222359	+	PRODH	Y	-0.13	0.04718
chr17	74097105	74097106	-	PRODH		-0.27	0.01467
chr17	74189525	74189526	+	PRODH		-0.15	0.0455
chr17	74282252	74282253	-	PRODH		-0.12	0.04492
chr17	74303750	74303751	+	PRODH		-0.14	0.01821
chr17	74414631	74414632	+	PRODH		-0.19	0.01976
chr17	74183744	74183745	+	PRODH HIC2		-0.23	0.02791
chr17	74395521	74395522	+	PRODH MZT2B		-0.12	0.02851
chr17	74204075	74204076	-	PRODH PI4KA	Y	-0.2	0.03426
chr17	74206954	74206955	-	PRODH PI4KA		-0.19	0.03702
chr13	12527714	12527715	-	PROSER2		-0.17	0.03863
chr23	49963257	49963258	-	PRPF4B		-0.1	0.03418
chr5	116044289	116044290	-	PRR5		-0.1	0.04942
chr24	46289923	46289924	+	PSTPIP2		-0.11	0.03678
chr3	74490022	74490023	-	PTGER3		-0.26	0.03088
chr3	74490061	74490062	-	PTGER3		-0.28	0.01335
chr13	78345636	78345637	-	PTGIS		-0.22	0.01428
chr13	78345642	78345643	-	PTGIS		-0.22	0.004339
chr13	78345646	78345647	-	PTGIS		-0.39	0.0005485
chr14	4047342	4047343	+	PTK2		-0.28	0.04383
chr8	75858437	75858438	+	PTK2B		-0.11	0.04961
chr23	16719612	16719613	+	PTK7	Y	-0.23	0.01488
chr26	47815770	47815771	-	PTPRE		-0.3	0.04612
chr26	47815795	47815796	-	PTPRE		-0.27	0.03752
chr3	103050422	103050423	-	PTPRF		-0.11	0.01024
chr3	103050515	103050516	-	PTPRF		-0.26	0.04373
chr22	40137103	40137104	-	PTPRG		-0.21	0.0411
chr9	67004769	67004770	+	PTPRK		-0.1	0.003541
chr9	67004910	67004911	-	PTPRK		-0.12	0.0357
chr15	30744531	30744532	-	PVRL1		-0.13	0.03353
chr15	30784600	30784601	-	PVRL1		-0.32	0.0001174
chr22	43491731	43491732	+	PXK		-0.11	0.02643
chr26	19359035	19359036	+	PYROXD2		-0.12	0.03358
chr12	89200643	89200644	-	RAB20		-0.11	0.02596
chr19	57340254	57340255	+	RAB37		-0.12	0.04251
chr19	57344080	57344081	+	RAB37		-0.12	0.001522
chr19	57348458	57348459	+	RAB37		-0.11	0.04888
chr19	57355882	57355883	+	RAB37		-0.23	0.01673
chr19	57357822	57357823	-	RAB37		-0.12	0.04582
chr7	4945287	4945288	+	RAB3A		-0.16	0.018
chr1	136580711	136580712	+	RAB6B		-0.1	0.03315
chrX	137010365	137010366	+	RAB9A		-0.18	0.01963
chr10	80524887	80524888	+	RAD51B		-0.24	0.02437
chr25	39687661	39687662	+	RADIL		-0.13	0.004404
chr25	39687686	39687687	+	RADIL		-0.14	0.02086
chr11	103174074	103174075	+	RALGDS		-0.13	0.04009
chr11	97681812	97681813	-	RALGPS1		-0.13	0.0181
chr11	97726639	97726640	-	RALGPS1		-0.13	0.03549
chr11	97783833	97783834	+	RALGPS1		-0.2	0.01335
chr11	97783834	97783835	-	RALGPS1		-0.14	0.0348
chr2	131768086	131768087	-	RAP1GAP		-0.22	0.04899
chr11	101738187	101738188	-	RAPGEF1		-0.19	0.02402
chr11	101793885	101793886	-	RAPGEF1		-0.2	0.03611
chr5	49357086	49357087	-	RASSF3		-0.3	0.04415
chr16	4168259	4168260	+	RASSF5		-0.16	0.03478
chr16	4210601	4210602	+	RASSF5	Y	-0.36	0.03565
chrX	133867426	133867427	-	RBBP7	Y	-0.19	0.01559
chrX	133909140	133909141	-	RBBP7		-0.11	0.02322
chr25	5511125	5511126	-	RBFOX1		-0.11	0.01836
chr25	5511130	5511131	-	RBFOX1		-0.18	0.02041
chr25	6383899	6383900	-	RBFOX1		-0.37	0.01818
chr25	6383903	6383904	-	RBFOX1		-0.41	0.001063
chr19	53681686	53681687	-	RBFOX3	Y	-0.16	0.03635
chr19	53886465	53886466	-	RBFOX3		-0.16	0.004256
chr17	62978319	62978320	+	RBM19		-0.12	0.03797
chr17	63004405	63004406	+	RBM19	Y	-0.16	0.02557
chr26	31606710	31606711	-	RBM20		-0.27	0.03507
chr26	31606733	31606734	-	RBM20		-0.3	0.02232
chr2	135801949	135801950	+	RCC2	Y	-0.1	0.03345
chr7	19544845	19544846	-	RFX2		-0.17	0.04935
chr16	66305713	66305714	-	RGL1		-0.13	0.03929
chr7	17022652	17022653	-	RGL3		-0.17	0.03451
chr16	36509903	36509904	+	RGS7		-0.17	0.002145
chr16	36589561	36589562	+	RGS7		-0.1	0.01332
chr16	36591929	36591930	-	RGS7		-0.1	0.01309
chr16	36593287	36593288	-	RGS7		-0.12	0.03197
chr17	54369014	54369015	+	RILPL1		-0.12	0.03986
chr27	28510922	28510923	-	RNF122		-0.12	0.0003053
chr27	28554649	28554650	-	RNF122		-0.22	0.002332
chr27	28556750	28556751	-	RNF122		-0.14	0.04133
chr27	28585613	28585614	+	RNF122		-0.12	0.01182
chr27	28627669	28627670	+	RNF122		-0.11	0.0001848
chr27	28627681	28627682	+	RNF122		-0.11	0.01991
chr27	28635860	28635861	-	RNF122		-0.11	0.03819
chr27	28644809	28644810	-	RNF122		-0.12	0.02137
chr27	28683462	28683463	+	RNF122		-0.1	0.04425
chr27	28690691	28690692	+	RNF122		-0.13	0.02539
chr27	28692598	28692599	-	RNF122		-0.13	0.005799
chr27	28858077	28858078	+	RNF122		-0.14	0.02779
chr27	28909271	28909272	-	RNF122		-0.13	0.004972
chr27	28916967	28916968	-	RNF122		-0.17	0.03536
chr3	102235886	102235887	+	RNF220	Y	-0.14	0.006651
chrX	90490386	90490387	+	RP2	Y	-0.1	0.04881
chr19	22994680	22994681	-	RPH3AL		-0.2	0.02715
chr19	22994729	22994730	-	RPH3AL		-0.2	0.03334
chr7	5208427	5208428	-	RPL18A		-0.2	0.005179
chr19	40331477	40331478	+	RPL19		-0.13	0.0471
chr24	7504513	7504514	+	RTTN		-0.28	0.04274
chr1	148948283	148948284	-	RUNX1		-0.2	0.01993
chr22	60205466	60205467	-	RUVBL1		-0.21	0.02565
chr7	15979245	15979246	+	S1PR2		-0.2	0.006419
chr14	47946698	47946699	+	SAMD12		-0.19	0.01606
chr5	114918153	114918154	-	SAMM50		-0.25	0.03384
chr11	104614339	104614340	+	SARDH		-0.19	0.006365
chr6	99278058	99278059	-	SCD5		-0.11	0.003453
chr6	99289517	99289518	-	SCD5		-0.24	0.03658
chr11	78702704	78702705	+	SDC1		-0.17	0.004019
chr19	50964259	50964260	+	SECTM1A		-0.16	0.03311
chr8	90240888	90240889	+	SEMA4D		-0.26	0.04112
chr15	35203116	35203117	-	SERGEF		-0.22	0.007598
chr21	59657498	59657499	-	SERPINA11		-0.2	0.0189
chr23	50629873	50629874	+	SERPINB1		-0.27	0.02603
chr23	50603768	50603769	-	SERPINB1 SERPINB6	Y	-0.15	0.04997
chr25	36202325	36202326	-	SERPINE1		-0.28	0.03919
chr17	71503364	71503365	+	SF3A1		-0.3	0.006231
chr26	9042038	9042039	-	SGMS1		-0.12	0.01168
chr17	67285394	67285395	-	SGSM1		-0.33	0.01397
chr17	67285430	67285431	-	SGSM1		-0.29	0.004677
chr8	62584476	62584477	+	SHB		-0.22	0.04415
chr18	48862153	48862154	+	SIRT2		-0.21	0.02825
chr18	48874356	48874357	-	SIRT2		-0.17	0.0369
chr13	66374909	66374910	-	SLA2		-0.25	0.01404
chr19	25806025	25806026	-	SLC13A5		-0.19	0.01275
chr24	45818048	45818049	-	SLC14A2		-0.21	0.04314
chr23	50289545	50289546	+	SLC22A23		-0.18	0.02863
chr28	27641950	27641951	+	SLC29A3		-0.19	0.02101
chr28	6989537	6989538	+	SLC35F3		-0.22	0.01524
chr18	10381087	10381088	-	SLC38A8		-0.12	0.02933
chr19	58887310	58887311	+	SLC39A11		-0.23	0.02309
chr19	59034965	59034966	+	SLC39A11	Y	-0.21	0.04891
chr19	59035013	59035014	+	SLC39A11	Y	-0.23	0.02048
chr19	59035014	59035015	-	SLC39A11	Y	-0.35	0.0331
chr15	82060598	82060599	+	SLC43A1	Y	-0.14	0.01988
chr15	82066686	82066687	+	SLC43A1	Y	-0.11	0.04206
chr19	23294804	23294805	-	SLC43A2		-0.14	0.04402
chr19	34819469	34819470	-	SLC5A10		-0.33	0.03238
chr22	58450110	58450111	+	SLC6A6		-0.28	0.0331
chr22	58473427	58473428	-	SLC6A6		-0.22	0.02753
chr1	126091953	126091954	-	SLC9A9		-0.12	0.0308
chr13	55168806	55168807	-	SLCO4A1		-0.17	0.004179
chr20	722734	722735	-	SLIT3		-0.22	0.03825
chr20	820144	820145	+	SLIT3		-0.16	0.03759
chr13	3794665	3794666	-	SLX4IP		-0.18	0.04337
chr10	13577992	13577993	-	SMAD6		-0.21	0.02781
chr1	107926813	107926814	+	SMC4	Y	-0.11	0.004013
chr9	104367794	104367795	+	SMOC2		-0.29	0.02845
chr16	70771347	70771348	-	SMYD2		-0.23	0.04611
chr16	32149402	32149403	-	SMYD3		-0.21	0.03682
chr4	93099705	93099706	+	SND1		-0.17	0.038
chr25	10423002	10423003	+	SNN		-0.14	0.006443
chr26	25941168	25941169	+	SORCS3		-0.13	0.01901
chr26	25718501	25718502	-	SORCS3	Y	-0.17	0.03939
chr26	25919150	25919151	-	SORCS3		-0.13	0.0259
chr5	86937870	86937871	-	SOX5		-0.14	0.03355
chr19	39238715	39238716	+	SP2		-0.15	0.02669
chr5	26850819	26850820	+	SP7		-0.16	0.01149
chr3	25176729	25176730	-	SPAG17		-0.34	0.01163
chr8	76340093	76340094	+	SPINK4		-0.1	0.03755
chr11	37163711	37163712	-	SPTBN1		-0.24	0.01591
chr11	27770604	27770605	-	SRBD1		-0.11	0.04227
chr22	17372875	17372876	+	SRGAP3		-0.12	0.03466
chr22	17372905	17372906	+	SRGAP3		-0.18	0.007897
chr22	17571204	17571205	-	SRGAP3		-0.23	0.04156
chr3	92412279	92412280	+	SSBP3	Y	-0.12	0.04721
chr15	81821912	81821913	+	SSRP1	Y	-0.24	0.0219
chr3	102745750	102745751	-	ST3GAL3		-0.41	0.03698
chr3	102770073	102770074	+	ST3GAL3		-0.14	0.02867
chr22	48906488	48906489	-	STAB1		-0.19	0.01874
chr12	28007340	28007341	+	STARD13		-0.29	0.02416
chr13	74176909	74176910	+	STK4		-0.2	0.02735
chr10	93737113	93737114	+	STON2		-0.21	0.02773
chr28	25269313	25269314	+	STOX1		-0.11	0.01335
chr19	29358048	29358049	-	STX8		-0.15	0.009715
chr26	23364745	23364746	-	SUFU		-0.11	0.01895
chr11	104330061	104330062	-	SURF4		-0.13	0.01015
chr14	56970974	56970975	+	SYBU		-0.2	0.04121
chr13	42851485	42851486	-	SYNDIG1		-0.31	0.02236
chr21	7780823	7780824	-	SYNM		-0.11	0.03041
chr22	37921040	37921041	-	SYNPR		-0.18	0.004524
chr22	37924583	37924584	+	SYNPR		-0.2	0.04818
chr22	37925098	37925099	-	SYNPR		-0.12	0.04628
chr22	37925278	37925279	+	SYNPR		-0.16	0.02351
chr22	37925371	37925372	+	SYNPR		-0.14	0.007371
chr22	37928136	37928137	-	SYNPR		-0.13	0.04085
chr22	37930043	37930044	+	SYNPR		-0.11	0.0134
chr18	10475127	10475128	-	TAF1C		-0.12	0.03187
chr21	29315514	29315515	+	TARSL2		-0.11	0.008038
chr25	1993936	1993937	-	TBC1D24		-0.14	0.02502
chr1	156103401	156103402	-	TBC1D5		-0.14	0.03288
chr7	1288942	1288943	-	TBC1D9B	Y	-0.17	0.02292
chr19	50418410	50418411	+	TBCD		-0.2	0.04324
chr19	50501693	50501694	+	TBCD		-0.11	0.005578
chr5	113634978	113634979	+	TCF20		-0.24	0.04442
chr5	113650437	113650438	-	TCF20		-0.25	0.03595
chr23	45484869	45484870	-	TFAP2A	Y	-0.13	0.001501
chr14	9460156	9460157	-	TG		-0.15	0.03069
chr25	27765651	27765652	-	TGFB1I1	Y	-0.3	0.02482
chr25	27765659	27765660	+	TGFB1I1	Y	-0.36	0.03572
chr25	27765660	27765661	-	TGFB1I1	Y	-0.32	0.00603
chr25	27765842	27765843	-	TGFB1I1	Y	-0.34	0.004
chr29	50028470	50028471	+	TH		-0.19	0.02541
chr3	121142680	121142681	-	THAP4		-0.23	0.03605
chr17	70848153	70848154	+	THOC5		-0.18	0.0097
chr10	16928488	16928489	-	TLE3		-0.12	0.02349
chr26	21827539	21827540	-	TLX1		-0.3	0.02724
chr20	3065062	3065063	-	TLX3	Y	-0.12	0.0147
chr4	114209691	114209692	-	TMEM176A		-0.19	0.01153
chr8	92833202	92833203	-	TMEM246		-0.11	0.009172
chrX	4995659	4995660	+	TMEM255A	Y	-0.17	0.02514
chrX	4997795	4997796	+	TMEM255A		-0.2	0.04899
chrX	4997813	4997814	+	TMEM255A		-0.22	0.02547
chrX	4997833	4997834	+	TMEM255A		-0.11	0.01428
chr1	44131552	44131553	+	TMEM30C		-0.15	0.00816
chr19	17628539	17628540	+	TMEM98		-0.26	0.004796
chr1	143232088	143232089	-	TMPRSS2		-0.14	0.03748
chr8	70988667	70988668	-	TNFRSF10D		-0.14	0.02046
chr6	108061996	108061997	-	TNIP2		-0.27	0.001144
chr16	49269216	49269217	+	TNNT2		-0.14	0.04848
chr16	49269238	49269239	+	TNNT2		-0.22	0.03686
chr5	73920084	73920085	-	TOM1		-0.16	0.03513
chr22	60591741	60591742	+	TPRA1		-0.17	0.02494
chr3	118281773	118281774	+	TRAF3IP1		-0.31	0.02636
chr25	3008382	3008383	-	TRAP1	Y	-0.11	0.01712
chr14	4353367	4353368	-	TRAPPC9		-0.2	0.04789
chr14	4353384	4353385	-	TRAPPC9		-0.25	0.01176
chr14	4594854	4594855	-	TRAPPC9		-0.18	0.02846
chr5	110073715	110073716	-	TRIOBP		-0.13	0.01522
chr4	107004568	107004569	+	TRPV6		-0.34	0.0006096
chr25	37871042	37871043	-	TRRAP		-0.1	0.04236
chr14	3080591	3080592	+	TSNARE1		-0.16	0.03189
chr14	3082083	3082084	+	TSNARE1	Y	-0.14	0.02491
chr14	3085637	3085638	-	TSNARE1	Y	-0.24	0.04471
chr14	3146937	3146938	-	TSNARE1		-0.29	0.04173
chr14	3146962	3146963	-	TSNARE1		-0.26	0.007745
chr6	27456482	27456483	+	TSPAN5		-0.33	0.03603
chr6	27456483	27456484	-	TSPAN5		-0.23	0.02456
chr6	27477257	27477258	-	TSPAN5		-0.32	0.01494
chr2	107925102	107925103	+	TUBA4A	Y	-0.11	0.02523
chr3	118667002	118667003	+	TWIST2		-0.16	0.0005473
chr3	118667008	118667009	+	TWIST2		-0.16	0.008637
chr22	32583505	32583506	+	UBA3	Y	-0.1	0.03075
chr12	80064016	80064017	-	UBAC2		-0.12	0.01133
chr15	33941509	33941510	+	UBASH3B		-0.32	0.002749
chr27	41961253	41961254	-	UBE2E1		-0.14	0.02864
chr27	41961260	41961261	-	UBE2E1		-0.18	0.03407
chr15	29840669	29840670	-	UPK2		-0.15	0.03949
chr15	29597421	29597422	+	UPK2		-0.15	0.03393
chr1	2411170	2411171	-	URB1		-0.33	0.02857
chr19	57123226	57123227	-	USH1G		-0.16	0.03336
chr9	87188569	87188570	+	UST		-0.16	0.02902
chr18	1521593	1521594	-	VAC14		-0.25	0.003762
chr14	2428289	2428290	-	VAMP2	Y	-0.1	0.02687
chr14	2463332	2463333	-	VAMP2	Y	-0.11	0.04386
chr7	18928880	18928881	+	VAV1		-0.11	0.03708
chr11	13515048	13515049	+	VAX2	Y	-0.14	0.001532
chr22	56229390	56229391	-	VGLL4		-0.35	0.02713
chr22	56229406	56229407	-	VGLL4		-0.26	0.02313
chr2	107166855	107166856	+	VIL1		-0.18	0.03822
chr4	120450157	120450158	+	VIPR2	Y	-0.18	0.005263
chr4	120450180	120450181	+	VIPR2	Y	-0.31	0.006343
chrX	34102588	34102589	-	VMA21	Y	-0.19	0.04502
chr5	104633493	104633494	-	VWF		-0.25	0.01681
chr5	104633512	104633513	-	VWF		-0.19	0.01032
chr21	68692764	68692765	+	WDR20		-0.15	0.009085
chr4	99750103	99750104	-	WDR91	Y	-0.15	0.03364
chr22	46109428	46109429	+	WNT5A		-0.28	0.01332
chr18	5535499	5535500	+	WWOX		-0.12	0.006018
chr18	5773445	5773446	-	WWOX		-0.2	0.01574
chr18	5773508	5773509	-	WWOX		-0.38	0.03908
chr18	5815160	5815161	-	WWOX		-0.16	0.02323
chr18	6099274	6099275	+	WWOX		-0.21	0.01335
chr18	6184127	6184128	-	WWOX		-0.11	0.02007
chr1	119439126	119439127	+	WWTR1		-0.15	0.03842
chr26	30742233	30742234	+	XPNPEP1	Y	-0.12	0.02009
chr12	36003632	36003633	+	XPO4		-0.11	0.01304
chr16	63482981	63482982	+	XPR1		-0.28	0.003362
chr16	63482982	63482983	-	XPR1		-0.21	0.03013
chr15	82201669	82201670	-	YPEL4	Y	-0.23	0.01639
chr15	82201671	82201672	+	YPEL4	Y	-0.26	0.02436
chr15	82201677	82201678	+	YPEL4	Y	-0.44	0.001383
chr15	82201678	82201679	-	YPEL4	Y	-0.28	0.02716
chr15	82201684	82201685	+	YPEL4	Y	-0.16	0.02364
chr15	82207900	82207901	+	YPEL4	Y	-0.18	0.02018
chr11	3022568	3022569	-	ZAP70		-0.15	0.01925
chr15	25099305	25099306	-	ZBTB16		-0.32	0.03646
chrX	5050752	5050753	+	ZBTB33	Y	-0.15	0.02263
chr13	54480190	54480191	+	ZBTB46		-0.22	0.04957
chr18	13059744	13059745	-	ZCCHC14		-0.12	0.04391
chr2	122827174	122827175	+	ZCCHC17 SERINC2		-0.15	0.04826
chr9	95522067	95522068	+	ZDHHC14		-0.15	0.04445
chrX	21141265	21141266	+	ZIC3	Y	-0.11	0.01556
chr27	35617497	35617498	+	ZMAT4		-0.16	0.04042
chr8	10192327	10192328	-	ZNF395		-0.11	0.01391
chr8	10196980	10196981	+	ZNF395		-0.18	0.03042
chr8	10199826	10199827	+	ZNF395		-0.2	0.001408
chr8	10236242	10236243	+	ZNF395		-0.14	0.02515
chr18	18048619	18048620	-	ZNF423	Y	-0.17	0.006293
chr18	18048973	18048974	+	ZNF423		-0.48	0.03863
chr18	18048974	18048975	-	ZNF423		-0.29	0.002621
chr18	18048979	18048980	+	ZNF423		-0.39	0.03622
chr18	18048980	18048981	-	ZNF423		-0.29	0.01799
chr18	18049034	18049035	-	ZNF423		-0.34	0.004233
chr18	18370423	18370424	-	ZNF423		-0.17	0.006445
chr18	63763200	63763201	+	ZNF444 LOC768229		-0.17	0.02586
chr18	63826330	63826331	-	ZNF444 ZIM2		-0.11	0.02874
chr18	64014814	64014815	-	ZNF444 ZIM2	Y	-0.13	0.03148
chr18	64014952	64014953	+	ZNF444 ZIM2	Y	-0.27	0.008812
chr18	64068770	64068771	+	ZNF444 ZIM2	Y	-0.15	0.03874
chr14	16764244	16764245	-	ZNF572		-0.13	0.03589
chrX	18874431	18874432	-	ZNF75D	Y	-0.1	0.0384
chrX	18960609	18960610	-	ZNF75D		-0.13	0.009349
chrX	18981891	18981892	+	ZNF75D		-0.2	0.01421
chrX	18983911	18983912	+	ZNF75D		-0.17	0.03699
chr19	25252730	25252731	+	ZZEF1		-0.15	0.03203
